# Supplementary material for: Tracking the Time Course of Bayesian Inference With Event-Related Potentials:A Study Using the Central Cue Posner Paradigm
Source: Front Psychol. 2019 Jun 19;10:1424. doi: 10.3389/fpsyg.2019.01424 (PMC6593096; doi:10.3389/fpsyg.2019.01424)
Supplement: Supplementary file 2 [file Data_Sheet_1.ZIP]

Archive with 30 entries (30 files):
- Subject2.csv
- Subject3.csv
- Subject1.csv
- Subject4.csv
- Subject5.csv
- Subject7.csv
- Subject6.csv
- Subject12.csv
- Subject13.csv
- Subject11.csv
- Subject10.csv
- Subject28.csv
- Subject14.csv
- Subject15.csv
- Subject29.csv
- Subject17.csv
- Subject16.csv
- Subject27.csv
- Subject26.csv
- Subject24.csv
- Subject30.csv
- Subject18.csv
- Subject19.csv
- Subject25.csv
- Subject21.csv
- Subject20.csv
- Subject22.csv
- Subject23.csv
- Subject8.csv
- Subject9.csv
