# Supplementary material for: Tracking the Time Course of Bayesian Inference With Event-Related Potentials:A Study Using the Central Cue Posner Paradigm
Source: Front Psychol. 2019 Jun 19;10:1424. doi: 10.3389/fpsyg.2019.01424 (PMC6593096; doi:10.3389/fpsyg.2019.01424)
Supplement: Supplementary file 2 [file Data_Sheet_1.ZIP › Subject2.csv]

RT	block_validity_50__1_68__2__86_3	valid_1____invalid_2	correct_0_directionerrors_1___anticipations_2____omissions_3
194	2	1	0
273	2	1	0
205	2	1	0
333	2	2	0
243	2	1	0
272	2	1	0
222	2	1	0
429	2	2	0
409	2	1	0
290	2	2	0
223	2	1	0
274	2	1	0
277	2	2	0
232	2	1	0
332	2	1	0
230	2	1	0
292	2	1	0
202	2	1	0
300	2	2	0
262	2	1	0
217	2	2	0
275	2	1	0
227	2	1	0
209	2	1	0
273	2	1	0
241	2	1	0
215	2	1	0
428	2	1	0
361	2	2	0
279	2	2	0
282	2	2	0
227	2	1	0
242	2	1	0
294	2	1	0
254	2	1	0
261	2	1	0
225	2	1	0
377	2	2	0
407	2	2	0
420	2	2	0
343	2	1	0
295	2	2	0
428	2	1	0
353	2	2	0
504	2	1	0
353	2	1	0
492	2	1	0
424	2	2	0
365	2	1	0
265	2	1	0
253	2	1	0
324	2	2	0
328	2	1	0
301	2	2	0
279	2	1	0
400	2	1	0
287	2	1	0
220	2	1	0
292	2	2	0
272	2	1	0
409	2	2	0
296	2	2	0
361	2	1	0
217	2	1	0
404	2	1	0
416	2	1	0
430	2	2	0
289	2	1	0
272	2	1	0
256	2	1	0
307	2	1	0
272	2	1	0
309	2	1	0
413	2	2	0
306	2	1	0
282	2	2	0
247	2	2	0
256	2	1	0
287	2	1	0
245	2	1	0
262	2	1	0
320	2	2	0
354	2	1	0
247	2	1	0
209	2	1	0
246	2	1	0
252	2	1	0
275	2	2	0
372	2	2	0
317	2	2	0
301	2	1	0
362	2	2	0
238	2	1	0
188	2	1	0
236	2	1	0
240	2	1	0
288	2	1	0
373	2	2	0
326	2	2	0
303	2	2	0
212	2	1	0
268	2	1	0
239	2	2	0
267	2	2	0
224	2	1	0
298	2	1	0
207	2	1	0
238	2	2	0
277	2	1	0
431	2	1	0
226	2	1	0
265	2	1	0
315	2	2	0
307	2	2	0
307	2	1	0
372	2	2	0
377	2	1	0
266	2	1	0
279	2	2	0
389	2	1	0
475	2	1	0
249	2	1	0
233	2	1	0
225	2	1	0
407	2	2	0
281	2	1	0
276	2	2	0
277	2	1	0
219	2	1	0
226	2	1	0
219	2	1	0
206	2	1	0
254	2	1	0
221	2	1	0
233	2	1	0
227	2	1	0
239	2	1	0
217	2	1	0
201	2	1	0
224	2	1	0
267	2	1	0
215	2	1	0
224	2	1	0
431	2	2	0
338	2	1	0
304	2	2	0
279	2	1	0
220	2	1	0
211	2	1	0
377	2	2	0
305	2	1	0
429	2	2	0
283	2	1	0
270	2	1	0
212	2	1	0
261	2	2	0
236	2	1	0
259	2	1	0
298	2	1	0
209	2	1	0
220	2	1	0
328	2	1	0
252	2	1	0
226	2	1	0
323	2	2	0
342	2	2	0
221	2	2	0
358	2	2	0
472	2	2	0
265	2	2	0
381	2	2	0
319	2	2	0
371	2	1	0
288	2	2	0
359	2	2	0
245	2	2	0
282	2	1	0
320	2	1	0
219	2	1	0
267	2	1	0
214	2	1	0
252	2	1	0
243	2	1	0
296	2	2	0
244	2	1	0
248	2	2	0
210	2	1	0
181	2	1	0
223	2	2	0
189	2	1	0
300	2	2	0
249	2	1	0
373	2	1	0
213	2	1	0
312	2	2	0
238	2	1	0
285	2	2	0
492	2	1	0
415	2	2	0
295	2	1	0
223	3	1	0
203	3	1	0
240	3	1	0
249	3	2	0
254	3	1	0
241	3	1	0
210	3	1	0
225	3	1	0
266	3	1	0
226	3	1	0
367	3	2	0
269	3	1	0
248	3	1	0
237	3	1	0
224	3	1	0
286	3	2	0
238	3	1	0
248	3	1	0
222	3	1	0
222	3	1	0
262	3	2	0
204	3	1	0
380	3	1	0
363	3	1	0
212	3	1	0
244	3	1	0
222	3	1	0
249	3	1	0
321	3	1	0
259	3	1	0
304	3	1	0
268	3	1	0
297	3	2	0
316	3	2	0
299	3	2	0
360	3	1	0
258	3	2	0
240	3	1	0
259	3	2	0
256	3	1	0
275	3	1	0
228	3	1	0
229	3	1	0
254	3	1	0
362	3	2	0
230	3	1	0
235	3	1	0
317	3	1	0
253	3	1	0
286	3	1	0
271	3	1	0
221	3	1	0
223	3	1	0
232	3	2	0
196	3	1	0
203	3	1	0
419	3	1	0
326	3	1	0
259	3	1	0
240	3	1	0
270	3	1	0
240	3	1	0
225	3	1	0
231	3	1	0
239	3	1	0
270	3	1	0
241	3	1	0
250	3	1	0
250	3	1	0
236	3	1	0
250	3	1	0
230	3	1	0
383	3	1	0
245	3	1	0
272	3	1	0
248	3	1	0
0	3	1	3
269	3	1	0
364	3	1	0
227	3	1	0
237	3	1	0
216	3	1	0
238	3	1	0
194	3	1	0
373	3	2	0
194	3	1	0
257	3	1	0
217	3	1	0
197	3	1	0
224	3	1	0
212	3	1	0
218	3	1	0
382	3	2	0
239	3	1	0
226	3	1	0
213	3	1	0
219	3	1	0
248	3	1	0
233	3	1	0
417	3	2	0
0	3	1	3
251	3	1	0
282	3	1	0
281	3	1	0
263	3	1	0
204	3	1	0
175	3	1	2
283	3	2	0
245	3	1	0
261	3	1	0
317	3	1	0
202	3	1	0
207	3	1	0
226	3	1	0
253	3	1	0
192	3	1	0
324	3	1	0
202	3	1	0
346	3	2	0
206	3	1	0
202	3	1	0
659	3	1	0
206	3	1	0
245	3	1	0
230	3	1	0
208	3	1	0
252	3	1	0
216	3	1	0
248	3	1	0
210	3	1	0
202	3	1	0
186	3	1	0
345	3	2	0
251	3	1	0
183	3	1	0
236	3	2	0
232	3	1	0
362	3	2	0
243	3	1	0
231	3	1	0
209	3	1	0
204	3	1	0
330	3	2	0
388	3	1	0
421	3	2	0
227	3	1	0
258	3	1	0
284	3	1	0
231	3	1	0
231	3	1	0
238	3	1	0
297	3	2	0
503	3	1	0
282	3	1	0
473	3	1	0
751	3	1	0
661	3	1	0
248	3	1	0
200	3	1	0
204	3	1	0
245	3	1	0
244	3	1	0
260	3	1	0
216	3	1	0
198	3	1	0
239	3	1	0
274	3	1	0
257	3	1	0
286	3	1	0
263	3	1	0
264	3	1	0
237	3	1	0
297	3	2	0
276	3	1	0
437	3	2	0
551	3	1	0
255	3	2	0
298	3	1	0
385	3	2	0
322	3	1	0
312	3	2	0
271	3	2	0
256	3	1	0
290	3	1	0
336	3	1	0
257	3	1	0
274	3	1	0
233	3	1	0
236	3	1	0
340	3	1	0
241	3	1	0
305	3	1	0
209	3	1	0
206	3	1	0
198	3	1	0
201	3	1	0
128	3	1	2
235	3	1	0
221	3	1	0
181	3	1	0
315	1	2	0
237	1	2	0
212	1	1	0
281	1	2	0
320	1	2	0
196	1	1	0
258	1	1	0
238	1	1	0
228	1	1	0
240	1	1	0
239	1	2	1
386	1	2	0
260	1	2	0
263	1	2	0
264	1	2	0
256	1	1	0
255	1	2	0
238	1	1	0
425	1	1	0
251	1	2	0
282	1	1	0
230	1	1	0
267	1	1	0
208	1	2	0
208	1	1	0
321	1	1	0
297	1	2	0
212	1	1	0
366	1	2	0
332	1	1	0
319	1	2	0
213	1	1	0
255	1	1	0
207	1	1	0
324	1	2	0
232	1	2	0
270	1	2	0
260	1	1	0
258	1	1	0
210	1	2	0
291	1	2	0
254	1	1	0
266	1	2	0
230	1	1	0
216	1	1	0
288	1	1	0
273	1	2	0
226	1	1	0
250	1	1	0
252	1	1	0
291	1	2	0
227	1	1	0
251	1	2	0
235	1	1	0
270	1	2	0
260	1	2	0
271	1	2	0
336	1	2	0
243	1	1	0
238	1	1	0
214	1	1	0
259	1	2	0
217	1	1	0
247	1	2	0
258	1	1	0
216	1	1	0
290	1	2	0
289	1	2	0
283	1	1	0
241	1	2	0
247	1	1	0
335	1	2	0
229	1	1	0
314	1	2	0
395	1	2	0
261	1	2	0
220	1	1	0
272	1	2	0
221	1	1	0
259	1	2	0
261	1	1	0
328	1	1	0
236	1	1	0
307	1	1	0
283	1	1	0
393	1	2	0
247	1	1	0
327	1	2	0
299	1	2	0
284	1	2	0
234	1	2	0
223	1	1	0
290	1	2	0
316	1	2	0
234	1	1	0
306	1	2	0
265	1	2	0
238	1	1	0
260	1	2	0
218	1	2	0
212	1	2	0
236	1	2	0
222	1	1	0
223	1	1	0
206	1	1	0
216	1	1	0
279	1	2	0
229	1	1	0
212	1	1	0
243	1	1	0
292	1	2	0
394	1	2	0
219	1	1	0
277	1	2	0
239	1	2	0
225	1	1	1
463	1	1	0
460	1	1	0
288	1	2	0
282	1	1	0
256	1	2	0
295	1	1	0
217	1	2	0
255	1	1	0
233	1	2	0
239	1	2	0
249	1	1	0
264	1	2	0
309	1	2	0
213	1	2	0
288	1	2	0
290	1	2	0
273	1	1	0
295	1	2	0
289	1	2	0
283	1	1	0
224	1	1	0
237	1	1	0
265	1	2	0
251	1	1	0
253	1	2	0
294	1	2	0
248	1	1	0
254	1	1	0
273	1	2	0
211	1	1	0
222	1	1	0
225	1	1	0
282	1	2	0
230	1	1	0
255	1	2	0
282	1	2	0
209	1	1	0
278	1	2	0
253	1	1	0
214	1	1	0
254	1	2	0
251	1	1	0
244	1	1	0
254	1	1	0
251	1	2	0
243	1	1	0
261	1	2	0
210	1	1	0
326	1	2	0
273	1	2	0
225	1	1	0
282	1	2	0
250	1	1	0
235	1	1	0
260	1	2	0
279	1	2	0
305	1	2	0
236	1	1	0
240	1	1	0
269	1	1	0
250	1	2	0
347	1	2	0
272	1	2	0
268	1	2	0
249	1	1	0
245	1	1	0
239	1	1	0
246	1	2	0
283	1	2	0
268	1	1	0
316	1	2	0
244	1	1	0
243	1	2	0
267	1	2	0
242	1	2	0
296	1	2	0
291	1	1	0
279	1	2	0
276	1	1	0
241	1	1	0
240	1	1	0
299	1	1	0
342	1	2	0
309	1	2	0
