# Supplementary material for: Tracking the Time Course of Bayesian Inference With Event-Related Potentials:A Study Using the Central Cue Posner Paradigm
Source: Front Psychol. 2019 Jun 19;10:1424. doi: 10.3389/fpsyg.2019.01424 (PMC6593096; doi:10.3389/fpsyg.2019.01424)
Supplement: Supplementary file 2 [file Data_Sheet_1.ZIP › Subject3.csv]

RT	block_validity_50__1_68__2__86_3	valid_1____invalid_2	correct_0_directionerrors_1___anticipations_2____omissions_3
1070	1	2	0
794	1	1	0
764	1	2	0
812	1	2	0
949	1	2	0
0	1	2	3
757	1	1	0
630	1	1	0
504	1	2	0
644	1	2	0
615	1	1	0
671	1	2	0
772	1	2	0
470	1	2	0
573	1	2	0
546	1	2	0
430	1	2	0
387	1	1	0
455	1	1	0
533	1	2	0
423	1	2	0
436	1	1	0
471	1	2	0
443	1	1	0
528	1	2	0
663	1	1	0
426	1	1	0
365	1	1	0
478	1	1	0
436	1	1	0
431	1	1	0
484	1	2	0
376	1	1	0
347	1	1	0
513	1	2	0
452	1	2	0
446	1	2	0
413	1	2	0
490	1	2	0
441	1	2	0
364	1	2	0
477	1	1	0
376	1	1	0
371	1	1	0
505	1	1	0
349	1	1	0
415	1	2	0
375	1	1	0
354	1	1	0
392	1	2	0
358	1	1	0
454	1	1	0
520	1	2	0
364	1	2	0
368	1	1	0
401	1	2	0
347	1	1	0
523	1	2	0
399	1	2	0
323	1	2	0
483	1	2	0
373	1	2	0
409	1	2	0
463	1	2	0
430	1	2	0
314	1	2	0
333	1	2	0
342	1	1	0
324	1	1	0
412	1	1	0
381	1	2	0
396	1	2	0
494	1	1	0
464	1	2	0
452	1	2	0
860	1	1	0
454	1	1	0
531	1	1	0
540	1	2	0
419	1	1	0
383	1	2	0
642	1	1	0
379	1	1	0
378	1	1	0
493	1	1	0
503	1	1	0
369	1	1	0
400	1	1	0
621	1	2	0
422	1	2	0
419	1	1	0
440	1	1	0
373	1	1	0
378	1	1	0
524	1	1	0
336	1	1	0
571	1	2	0
676	1	1	0
757	1	1	0
597	1	2	0
408	1	1	0
402	1	1	0
417	1	1	0
540	1	2	0
452	1	2	0
396	1	2	0
568	1	2	0
393	1	2	0
431	1	1	0
457	1	2	0
487	1	1	0
475	1	2	0
484	1	1	0
866	1	2	0
590	1	2	0
561	1	2	0
677	1	1	0
425	1	1	0
489	1	2	0
552	1	2	0
493	1	2	0
433	1	1	0
439	1	2	0
494	1	1	0
306	1	1	0
499	1	1	0
538	1	1	0
690	1	2	0
408	1	1	0
437	1	2	0
410	1	2	0
360	1	2	0
425	1	1	0
399	1	2	0
1038	1	2	0
514	1	1	0
641	1	2	1
940	1	1	0
643	1	2	0
773	1	1	0
501	1	2	0
439	1	2	0
372	1	2	0
466	1	1	0
420	1	2	0
422	1	1	0
579	1	2	0
470	1	2	0
461	1	1	0
530	1	2	0
377	1	2	0
478	1	1	0
382	1	1	0
513	1	1	0
364	1	1	0
364	1	1	0
596	1	1	0
499	1	2	0
367	1	2	0
419	1	2	0
631	1	2	0
391	1	2	0
708	1	1	0
444	1	1	0
781	1	2	0
581	1	1	0
399	1	1	0
441	1	2	0
585	1	1	0
510	1	2	0
401	1	2	0
500	1	1	0
396	1	1	0
405	1	1	0
523	1	2	0
0	1	2	3
761	1	1	0
703	1	2	0
469	1	1	0
446	1	1	0
454	1	1	0
470	1	2	0
426	1	2	0
563	1	2	0
503	1	2	0
357	1	1	0
526	1	1	0
433	1	1	0
386	1	1	0
418	1	2	0
454	1	1	0
385	1	1	0
611	1	2	0
543	1	2	0
432	1	1	0
657	1	1	0
499	1	1	0
421	1	1	0
585	1	1	0
425	1	2	0
423	3	2	0
398	3	1	0
362	3	1	0
456	3	1	0
342	3	1	0
362	3	1	0
347	3	1	0
380	3	1	0
334	3	1	0
426	3	1	0
332	3	1	0
401	3	1	0
310	3	1	0
319	3	1	0
436	3	2	0
330	3	2	0
458	3	1	0
427	3	1	0
398	3	1	0
361	3	1	0
446	3	2	0
385	3	1	0
561	3	2	0
430	3	1	0
457	3	1	0
425	3	1	0
431	3	2	0
336	3	2	0
434	3	1	0
380	3	1	0
369	3	1	0
354	3	1	0
330	3	1	0
323	3	1	0
458	3	1	0
420	3	2	0
402	3	1	0
438	3	1	0
398	3	1	0
493	3	1	0
340	3	1	0
373	3	1	0
326	3	1	0
310	3	1	0
342	3	1	0
322	3	1	0
328	3	1	0
309	3	1	0
293	3	1	0
308	3	1	0
324	3	1	0
328	3	1	0
407	3	1	0
342	3	2	0
310	3	1	0
291	3	1	0
312	3	1	0
304	3	1	0
316	3	1	0
323	3	1	0
258	3	1	0
276	3	1	0
420	3	2	0
350	3	1	0
292	3	1	0
289	3	1	0
308	3	1	0
275	3	1	0
330	3	1	0
311	3	1	0
466	3	2	0
335	3	1	0
345	3	1	0
447	3	2	0
367	3	1	0
285	3	1	0
320	3	1	0
312	3	1	0
396	3	2	0
411	3	1	0
338	3	1	0
312	3	1	0
317	3	1	0
311	3	1	0
318	3	1	0
367	3	1	0
298	3	1	0
317	3	1	0
361	3	2	0
336	3	1	0
384	3	1	0
283	3	1	0
262	3	1	0
279	3	1	0
336	3	1	0
245	3	1	0
214	3	1	0
287	3	1	0
367	3	1	0
266	3	1	0
341	3	1	0
327	3	1	0
343	3	1	0
313	3	1	0
315	3	1	0
316	3	1	0
374	3	1	0
297	3	1	0
294	3	1	0
414	3	2	0
451	3	1	0
263	3	1	0
464	3	2	0
395	3	1	0
335	3	1	0
354	3	1	0
347	3	1	0
337	3	1	0
423	3	2	0
410	3	1	0
314	3	1	0
276	3	1	0
301	3	1	0
263	3	1	0
269	3	1	0
329	3	1	0
542	3	2	0
378	3	1	0
325	3	1	0
310	3	1	0
315	3	1	0
538	3	2	0
414	3	1	0
387	3	1	0
309	3	1	0
406	3	1	0
305	3	1	0
414	3	2	0
417	3	1	0
360	3	1	0
286	3	1	0
289	3	1	0
380	3	1	0
386	3	1	0
382	3	1	0
463	3	2	0
307	3	1	0
329	3	1	0
325	3	1	0
260	3	1	0
251	3	1	0
528	3	1	0
342	3	1	0
367	3	1	0
256	3	1	0
244	3	1	0
309	3	1	0
324	3	1	0
221	3	1	0
242	3	1	0
227	3	1	0
269	3	1	0
537	3	2	0
406	3	2	0
495	3	1	0
328	3	1	0
325	3	1	0
382	3	1	0
231	3	1	0
325	3	1	0
372	3	1	0
260	3	1	0
244	3	1	0
237	3	1	0
301	3	1	0
275	3	1	0
308	3	1	0
264	3	1	0
249	3	1	0
409	3	1	0
304	3	1	0
460	3	2	0
449	3	1	0
369	3	1	0
542	3	2	0
415	3	1	0
343	3	1	0
452	3	2	0
311	3	1	0
333	3	2	0
459	3	1	0
385	3	1	0
331	3	1	0
286	3	1	0
293	3	1	0
316	3	1	0
459	3	2	0
342	3	1	0
302	3	1	0
306	3	1	0
429	2	1	0
284	2	1	0
521	2	1	0
399	2	2	0
277	2	1	0
321	2	1	0
300	2	1	0
274	2	1	0
253	2	1	0
338	2	2	0
381	2	1	0
269	2	1	0
296	2	2	0
286	2	1	0
301	2	1	0
273	2	1	0
279	2	1	0
335	2	2	0
261	2	1	0
280	2	1	0
289	2	1	0
386	2	2	0
411	2	1	0
392	2	1	0
462	2	2	0
456	2	1	0
447	2	2	0
324	2	1	0
362	2	1	0
316	2	1	0
413	2	2	0
381	2	2	0
373	2	2	0
373	2	2	0
369	2	1	0
334	2	1	0
360	2	2	0
297	2	1	0
313	2	1	0
410	2	2	0
384	2	1	0
438	2	1	0
299	2	1	0
453	2	1	0
302	2	1	0
374	2	1	0
420	2	1	0
383	2	1	0
318	2	2	1
443	2	2	0
395	2	2	0
486	2	2	0
389	2	1	0
421	2	2	0
405	2	2	0
346	2	1	0
480	2	1	0
384	2	2	0
406	2	2	0
394	2	1	0
385	2	1	0
367	2	1	0
358	2	2	0
366	2	1	0
343	2	1	0
355	2	1	0
329	2	1	0
331	2	1	0
408	2	2	0
500	2	2	0
391	2	1	0
411	2	1	0
417	2	1	0
386	2	1	0
378	2	1	0
387	2	2	0
408	2	1	0
417	2	2	0
360	2	1	0
341	2	1	0
313	2	1	0
347	2	2	0
291	2	1	0
508	2	1	0
336	2	1	0
417	2	2	0
365	2	1	0
298	2	1	0
281	2	1	0
313	2	1	0
446	2	2	0
403	2	2	0
406	2	1	0
267	2	1	0
574	2	2	0
347	2	1	0
393	2	1	0
303	2	1	0
359	2	1	0
436	2	2	0
419	2	2	0
281	2	1	0
256	2	1	0
294	2	1	0
252	2	1	0
294	2	1	0
271	2	2	0
282	2	1	0
286	2	1	0
294	2	1	0
257	2	1	0
260	2	1	0
237	2	1	0
272	2	1	0
285	2	1	0
242	2	1	0
293	2	1	0
243	2	1	0
190	2	1	0
222	2	1	0
221	2	1	0
203	2	1	0
269	2	1	0
284	2	2	0
276	2	1	0
485	2	1	0
263	2	1	0
366	2	1	0
386	2	2	0
281	2	1	0
216	2	1	0
310	2	2	0
241	2	1	0
283	2	2	0
264	2	2	0
265	2	2	0
274	2	2	0
300	2	2	0
249	2	2	0
243	2	1	0
255	2	1	0
346	2	1	0
257	2	1	0
232	2	1	0
229	2	1	0
272	2	1	0
234	2	1	0
254	2	2	0
234	2	1	0
300	2	2	0
511	2	2	0
368	2	1	0
409	2	2	0
279	2	1	0
220	2	1	0
221	2	1	0
259	2	1	0
275	2	1	0
212	2	1	0
235	2	1	0
263	2	2	0
209	2	1	0
295	2	2	0
343	2	1	0
253	2	2	0
252	2	2	0
241	2	1	0
275	2	2	0
318	2	2	0
263	2	2	0
333	2	1	0
192	2	1	0
270	2	2	0
238	2	1	0
317	2	2	0
303	2	2	1
255	2	1	0
294	2	2	0
231	2	1	0
216	2	1	0
196	2	1	0
284	2	2	0
356	2	1	0
246	2	1	0
302	2	2	0
393	2	1	0
242	2	1	0
336	2	2	0
273	2	2	0
267	2	1	0
251	2	1	0
236	2	1	0
268	2	1	0
194	2	1	0
273	2	1	0
383	2	1	0
339	2	2	0
488	2	1	0
299	2	2	0
287	2	1	0
