# Supplementary material for: Tracking the Time Course of Bayesian Inference With Event-Related Potentials:A Study Using the Central Cue Posner Paradigm
Source: Front Psychol. 2019 Jun 19;10:1424. doi: 10.3389/fpsyg.2019.01424 (PMC6593096; doi:10.3389/fpsyg.2019.01424)
Supplement: Supplementary file 2 [file Data_Sheet_1.ZIP › Subject1.csv]

RT	block_validity_50__1_68__2__86_3	valid_1____invalid_2	correct_0_directionerrors_1___anticipations_2____omissions_3
413	2	2	0
299	2	2	0
283	2	1	0
367	2	2	0
481	2	2	0
337	2	1	0
404	2	1	0
644	2	1	0
425	2	1	0
423	2	1	0
426	2	1	0
440	2	1	0
311	2	2	0
443	2	1	0
242	2	1	0
287	2	1	0
378	2	1	0
360	2	1	0
353	2	2	0
404	2	1	0
365	2	2	0
355	2	1	0
397	2	1	0
300	2	1	0
339	2	2	0
391	2	2	0
467	2	1	0
415	2	1	0
316	2	2	1
350	2	2	0
318	2	2	0
298	2	1	0
375	2	2	0
258	2	1	0
353	2	1	0
312	2	1	0
383	2	1	0
293	2	1	0
379	2	1	0
327	2	1	0
287	2	1	0
260	2	1	0
266	2	1	0
289	2	2	0
609	2	2	0
362	2	1	0
382	2	2	0
606	2	2	0
391	2	1	0
407	2	1	0
295	2	1	0
374	2	1	0
434	2	1	0
486	2	1	0
251	2	1	0
384	2	2	0
285	2	1	0
382	2	2	0
563	2	1	0
534	2	1	0
614	2	1	0
332	2	1	0
571	2	2	0
448	2	1	0
480	2	2	0
408	2	1	0
370	2	1	0
386	2	1	0
278	2	1	0
307	2	1	0
430	2	2	0
393	2	1	0
248	2	1	0
559	2	1	0
550	2	1	1
312	2	2	0
268	2	2	0
440	2	2	0
329	2	2	0
402	2	1	0
245	2	1	0
339	2	1	0
325	2	1	0
290	2	1	0
286	2	1	0
328	2	1	0
262	2	1	0
220	2	1	0
510	2	2	0
380	2	1	0
545	2	1	0
389	2	2	0
484	2	2	0
583	2	1	0
300	2	2	0
809	2	2	0
495	2	2	0
826	2	1	0
504	2	1	0
332	2	1	0
354	2	1	0
360	2	2	0
427	2	2	0
381	2	1	0
379	2	2	0
432	2	2	0
374	2	1	0
412	2	1	0
298	2	1	0
320	2	2	0
426	2	1	0
288	2	1	0
661	2	1	0
308	2	2	0
340	2	1	0
488	2	2	0
305	2	2	0
484	2	1	0
347	2	1	0
365	2	1	0
440	2	2	0
317	2	1	0
282	2	1	0
330	2	1	0
651	2	2	0
396	2	2	0
666	2	2	0
571	2	1	0
488	2	1	0
381	2	1	0
375	2	1	0
363	2	2	0
230	2	1	0
338	2	1	0
330	2	1	0
524	2	2	0
446	2	1	0
349	2	1	0
381	2	1	0
284	2	1	0
245	2	1	0
460	2	2	0
289	2	1	0
761	2	2	0
574	2	1	0
673	2	2	0
418	2	2	0
421	2	1	0
352	2	1	0
392	2	2	0
450	2	1	0
497	2	1	0
265	2	1	0
338	2	1	0
525	2	1	0
480	2	1	0
735	2	2	0
605	2	1	0
369	2	1	0
405	2	2	0
692	2	2	0
465	2	1	0
496	2	1	0
505	2	2	0
312	2	1	0
458	2	2	0
692	2	2	0
524	2	1	0
392	2	1	0
364	2	1	0
328	2	1	0
472	2	1	0
657	2	2	0
443	2	1	0
441	2	1	0
693	2	2	0
551	2	1	0
611	2	1	0
0	2	1	3
507	2	1	0
301	2	1	0
312	2	1	0
514	2	2	0
482	2	2	0
585	2	2	0
332	2	1	0
352	2	1	0
0	2	1	3
325	2	1	0
385	2	1	0
394	2	1	0
508	2	1	0
560	2	2	0
654	2	2	0
582	2	1	0
507	2	1	0
423	2	1	0
427	2	1	0
504	2	1	0
365	2	1	0
477	1	1	0
446	1	2	0
369	1	2	1
239	1	1	0
312	1	2	0
345	1	2	0
468	1	1	0
370	1	1	0
310	1	2	0
333	1	1	0
663	1	2	0
843	1	1	0
510	1	1	0
362	1	1	0
364	1	1	0
324	1	1	0
381	1	2	0
625	1	2	0
289	1	1	0
403	1	2	0
426	1	2	0
580	1	2	0
343	1	2	0
678	1	2	0
482	1	2	0
384	1	1	0
379	1	2	0
323	1	1	0
327	1	1	0
497	1	1	0
715	1	1	0
441	1	1	0
484	1	2	0
828	1	1	0
602	1	2	0
485	1	2	0
353	1	2	0
426	1	1	0
724	1	2	0
405	1	1	0
342	1	1	0
388	1	2	0
386	1	2	0
580	1	1	0
667	1	1	0
351	1	1	0
474	1	2	0
390	1	2	0
451	1	2	0
273	1	1	0
311	1	2	0
383	1	1	0
301	1	1	0
284	1	2	0
264	1	1	0
284	1	1	0
321	1	2	0
325	1	2	0
266	1	1	0
317	1	1	0
352	1	2	0
621	1	1	0
720	1	2	0
795	1	1	0
538	1	2	0
605	1	2	0
392	1	2	0
358	1	1	0
417	1	1	0
493	1	2	0
490	1	2	0
894	1	1	0
265	1	2	0
325	1	2	0
249	1	2	0
210	1	1	0
370	1	1	0
286	1	1	0
310	1	2	0
377	1	1	0
317	1	2	0
338	1	2	0
369	1	1	0
369	1	2	0
418	1	1	0
526	1	1	0
414	1	1	0
495	1	2	0
359	1	1	0
388	1	2	0
408	1	2	0
409	1	2	0
891	1	1	0
383	1	2	0
306	1	2	0
451	1	1	0
309	1	1	0
272	1	1	0
664	1	2	0
715	1	1	0
368	1	2	0
342	1	1	0
289	1	1	0
279	1	1	0
382	1	2	0
357	1	1	0
490	1	2	0
286	1	2	0
354	1	2	0
312	1	1	0
297	1	2	0
237	1	2	0
214	1	1	0
386	1	2	0
354	1	2	0
742	1	2	0
508	1	1	0
631	1	2	0
362	1	1	0
277	1	1	0
534	1	2	0
488	1	1	0
366	1	1	0
343	1	1	0
347	1	1	0
627	1	2	0
480	1	1	0
240	1	1	0
379	1	1	0
164	1	1	2
538	1	2	0
529	1	2	0
423	1	2	0
485	1	1	0
609	1	1	0
554	1	1	0
622	1	2	0
515	1	2	0
361	1	2	0
344	1	2	0
293	1	2	0
896	1	1	0
335	1	2	0
806	1	2	0
609	1	1	0
420	1	2	0
773	1	2	0
333	1	2	0
397	1	2	0
556	1	1	0
610	1	1	0
980	1	1	0
681	1	2	0
271	1	1	0
807	1	2	0
509	1	1	0
456	1	2	0
315	1	1	0
364	1	2	0
289	1	2	1
357	1	2	0
210	1	1	0
562	1	1	0
577	1	1	0
549	1	2	0
392	1	1	0
421	1	1	0
485	1	2	0
498	1	1	0
436	1	1	0
443	1	2	0
582	1	1	0
332	1	1	0
739	1	2	0
530	1	2	0
574	1	2	0
491	1	1	0
256	1	1	0
475	1	2	0
227	1	1	0
256	1	1	0
121	1	1	2
882	1	2	0
1038	1	1	0
976	1	2	0
428	1	1	0
517	1	2	0
633	1	2	0
464	1	1	0
493	1	1	0
444	1	2	0
348	1	2	0
675	1	2	0
539	1	2	0
509	1	1	0
964	1	2	0
779	1	2	0
479	1	1	0
573	1	1	0
329	1	1	0
308	3	1	0
394	3	2	0
574	3	2	0
475	3	1	0
298	3	1	0
278	3	1	0
310	3	1	0
254	3	1	0
248	3	1	0
222	3	1	0
306	3	1	0
189	3	1	0
175	3	1	2
194	3	1	0
190	3	1	0
249	3	1	0
411	3	2	0
243	3	1	0
611	3	2	0
426	3	1	0
224	3	1	0
509	3	1	0
0	3	1	3
263	3	1	0
380	3	1	0
291	3	1	0
314	3	2	0
245	3	1	0
290	3	1	0
282	3	1	0
386	3	1	0
246	3	1	0
481	3	1	0
317	3	1	0
434	3	1	0
572	3	1	0
298	3	1	0
349	3	1	0
241	3	1	0
239	3	1	0
368	3	1	0
220	3	1	0
212	3	1	0
181	3	1	0
345	3	1	0
181	3	1	0
195	3	1	0
191	3	1	0
149	3	1	2
218	3	1	0
208	3	1	0
211	3	1	0
223	3	1	0
361	3	2	0
265	3	1	0
340	3	2	0
255	3	1	0
195	3	1	0
191	3	1	0
501	3	1	0
396	3	1	0
313	3	1	0
275	3	1	0
254	3	1	0
312	3	1	0
348	3	2	0
438	3	2	0
320	3	1	0
214	3	1	0
216	3	1	0
196	3	1	0
413	3	1	0
397	3	1	0
400	3	1	0
297	3	1	0
247	3	1	0
210	3	1	0
203	3	1	0
258	3	1	0
452	3	2	0
256	3	1	0
273	3	1	0
285	3	1	0
380	3	2	0
313	3	1	0
461	3	1	0
318	3	2	0
212	3	1	0
189	3	1	0
191	3	1	0
304	3	2	0
275	3	1	0
892	3	1	0
720	3	1	0
748	3	1	0
257	3	1	0
198	3	1	0
0	3	2	3
254	3	1	0
276	3	1	0
319	3	1	0
219	3	1	0
231	3	1	0
222	3	1	0
229	3	1	0
210	3	1	0
132	3	1	2
180	3	1	0
188	3	1	0
0	3	1	3
620	3	1	0
345	3	1	0
265	3	1	0
483	3	2	0
469	3	2	0
287	3	1	0
323	3	1	0
565	3	2	0
595	3	1	0
655	3	1	0
338	3	1	0
282	3	1	0
511	3	2	0
262	3	1	0
289	3	1	0
196	3	1	0
300	3	2	0
285	3	1	0
579	3	2	0
236	3	1	0
541	3	2	0
522	3	1	0
671	3	2	0
402	3	1	0
236	3	1	0
244	3	1	0
262	3	1	0
207	3	1	0
340	3	1	0
303	3	1	0
326	3	1	0
331	3	1	0
572	3	2	0
430	3	1	0
607	3	1	0
647	3	1	0
390	3	1	0
438	3	1	0
305	3	1	0
245	3	1	0
265	3	1	0
595	3	1	0
291	3	1	0
384	3	1	0
862	3	1	0
282	3	1	0
223	3	1	0
573	3	1	0
520	3	1	0
504	3	1	0
288	3	1	0
305	3	1	0
492	3	1	0
447	3	1	0
255	3	1	0
252	3	1	0
563	3	2	0
512	3	1	0
282	3	1	0
284	3	1	0
371	3	1	0
277	3	1	0
223	3	1	0
382	3	1	0
324	3	1	0
221	3	1	0
191	3	1	0
196	3	1	0
233	3	1	0
254	3	1	0
452	3	2	0
255	3	1	0
409	3	1	0
464	3	1	0
262	3	1	0
380	3	1	0
227	3	2	1
655	3	1	0
436	3	2	0
559	3	1	0
369	3	1	0
292	3	1	0
390	3	1	0
262	3	1	0
743	3	1	0
478	3	1	0
500	3	2	0
326	3	1	0
522	3	1	0
258	3	1	0
