# Supplementary material for: Tracking the Time Course of Bayesian Inference With Event-Related Potentials:A Study Using the Central Cue Posner Paradigm
Source: Front Psychol. 2019 Jun 19;10:1424. doi: 10.3389/fpsyg.2019.01424 (PMC6593096; doi:10.3389/fpsyg.2019.01424)
Supplement: Supplementary file 2 [file Data_Sheet_1.ZIP › Subject4.csv]

RT	block_validity_50__1_68__2__86_3	valid_1____invalid_2	correct_0_directionerrors_1___anticipations_2____omissions_3
365	1	1	0
310	1	1	0
351	1	2	0
345	1	1	0
319	1	1	0
312	1	2	0
404	1	1	0
318	1	2	0
353	1	1	0
407	1	2	0
365	1	2	0
557	1	1	0
374	1	2	0
365	1	1	0
377	1	2	0
336	1	2	0
261	1	1	0
424	1	1	0
352	1	1	0
373	1	2	0
323	1	2	0
301	1	2	0
341	1	1	0
446	1	1	0
429	1	2	0
415	1	1	0
439	1	1	0
370	1	1	0
292	1	1	0
291	1	1	0
244	1	2	0
423	1	2	0
544	1	1	0
382	1	1	0
354	1	2	0
650	1	1	0
558	1	1	0
341	1	1	0
345	1	2	0
512	1	2	0
443	1	1	0
413	1	1	0
431	1	2	0
397	1	2	0
366	1	2	0
374	1	2	0
363	1	2	0
355	1	1	0
509	1	1	0
508	1	2	0
500	1	2	0
359	1	1	0
439	1	2	0
450	1	1	0
505	1	1	0
379	1	1	0
494	1	1	0
526	1	1	0
441	1	2	0
429	1	1	0
451	1	2	0
344	1	2	0
320	1	2	0
361	1	2	0
378	1	2	0
410	1	1	0
416	1	2	0
400	1	2	0
294	1	2	0
308	1	1	0
389	1	1	0
455	1	2	0
416	1	2	0
508	1	2	0
508	1	2	1
542	1	2	0
381	1	1	0
410	1	1	0
942	1	2	0
516	1	2	0
580	1	2	0
558	1	2	0
445	1	1	0
616	1	2	0
586	1	2	0
510	1	2	0
608	1	1	0
533	1	1	0
455	1	1	0
542	1	1	0
421	1	2	0
831	1	1	0
506	1	1	0
401	1	1	0
390	1	2	0
199	1	1	0
342	1	2	0
497	1	1	0
425	1	1	0
338	1	2	0
333	1	1	0
392	1	1	0
399	1	1	0
414	1	1	0
378	1	2	0
312	1	1	0
291	1	1	0
356	1	2	0
441	1	2	0
253	1	1	0
322	1	1	0
410	1	2	0
490	1	2	0
494	1	1	0
313	1	2	0
402	1	1	0
539	1	2	0
344	1	2	0
332	1	1	0
469	1	2	0
302	1	1	0
334	1	1	0
383	1	2	0
353	1	1	0
582	1	2	0
523	1	2	0
539	1	2	0
661	1	1	0
523	1	2	0
796	1	2	0
609	1	1	0
435	1	2	0
398	1	2	0
429	1	1	0
476	1	2	0
348	1	1	0
396	1	2	0
420	1	1	0
384	1	2	0
261	1	2	0
414	1	2	0
543	1	2	0
336	1	2	0
522	1	1	0
392	1	1	0
645	1	2	0
561	1	1	0
462	1	2	0
355	1	1	0
438	1	1	0
372	1	1	0
244	1	1	0
267	1	1	0
347	1	1	0
515	1	2	0
366	1	1	0
738	1	1	0
535	1	1	0
767	1	2	0
0	1	2	3
603	1	2	0
553	1	1	0
560	1	2	0
399	1	2	0
289	1	2	0
339	1	2	0
595	1	2	0
483	1	2	0
0	1	2	3
509	1	1	0
451	1	1	0
343	1	1	0
296	1	1	0
372	1	2	0
482	1	1	0
482	1	1	0
429	1	2	0
501	1	2	0
499	1	1	0
330	1	2	0
478	1	1	0
394	1	1	0
519	1	1	0
496	1	2	0
0	1	1	3
400	1	1	0
403	1	2	0
474	1	1	0
401	1	1	0
506	1	2	0
450	1	2	0
992	1	2	0
486	1	1	0
512	1	2	0
463	1	1	0
862	1	1	0
667	1	2	0
558	1	1	0
439	1	2	0
0	1	2	3
307	3	1	0
210	3	1	0
222	3	1	0
214	3	1	0
203	3	1	0
208	3	1	0
198	3	1	0
286	3	1	0
241	3	1	0
149	3	1	2
344	3	1	0
317	3	1	0
239	3	1	0
232	3	1	0
353	3	1	0
378	3	1	0
378	3	1	0
368	3	1	0
626	3	1	0
364	3	1	0
186	3	2	1
440	3	1	0
394	3	1	0
1060	3	2	0
736	3	1	0
533	3	1	0
439	3	1	0
456	3	1	0
500	3	1	0
686	3	1	0
853	3	2	0
554	3	1	0
472	3	1	0
579	3	2	0
440	3	1	0
378	3	2	0
812	3	1	0
0	3	2	3
514	3	1	0
432	3	1	0
234	3	1	0
431	3	1	0
411	3	1	0
297	3	1	0
372	3	1	0
354	3	1	0
442	3	1	0
343	3	1	0
301	3	1	0
360	3	1	0
505	3	1	0
377	3	1	0
491	3	2	0
572	3	1	0
234	3	1	0
161	3	1	2
222	3	1	0
163	3	2	2
279	3	1	0
379	3	1	0
313	3	1	0
138	3	1	2
336	3	2	0
255	3	2	0
264	3	1	0
265	3	1	0
248	3	1	1
1056	3	2	0
585	3	1	0
661	3	1	0
382	3	1	0
444	3	1	0
414	3	1	0
390	3	1	0
337	3	1	0
370	3	1	0
659	3	1	0
386	3	1	0
339	3	1	0
301	3	1	0
312	3	1	0
371	3	1	0
252	3	1	0
567	3	1	0
763	3	1	0
562	3	1	0
367	3	1	0
520	3	1	0
437	3	1	0
404	3	1	0
546	3	1	0
463	3	2	0
605	3	1	0
428	3	2	0
286	3	2	1
451	3	1	0
323	3	1	0
438	3	1	0
571	3	1	0
426	3	1	0
321	3	1	0
229	3	1	0
269	3	1	0
320	3	1	0
318	3	1	0
437	3	2	0
315	3	2	0
321	3	1	0
334	3	1	0
145	3	1	2
304	3	1	0
239	3	1	0
370	3	1	0
347	3	1	0
386	3	1	0
420	3	1	0
517	3	2	0
400	3	2	0
554	3	1	0
442	3	1	0
357	3	1	0
290	3	1	0
380	3	1	0
317	3	1	0
343	3	1	0
264	3	1	0
214	3	1	0
231	3	1	0
539	3	2	0
439	3	1	0
381	3	1	0
509	3	1	0
391	3	1	0
450	3	1	0
438	3	1	0
414	3	1	0
416	3	1	0
291	3	2	0
501	3	1	0
297	3	1	0
312	3	1	0
694	3	2	0
461	3	1	0
588	3	1	0
650	3	1	0
870	3	1	0
506	3	1	0
597	3	1	0
322	3	1	0
390	3	1	0
521	3	1	0
485	3	1	0
506	3	1	0
575	3	1	0
779	3	1	0
603	3	1	0
396	3	1	0
790	3	1	0
1023	3	1	0
657	3	1	0
372	3	1	0
486	3	1	0
529	3	1	0
363	3	1	0
0	3	1	3
0	3	2	3
429	3	1	0
370	3	2	0
422	3	1	0
446	3	1	0
348	3	1	0
387	3	1	0
388	3	1	0
462	3	1	0
528	3	1	0
604	3	2	0
489	3	2	0
752	3	1	0
525	3	1	0
408	3	1	0
348	3	2	0
411	3	1	0
631	3	1	0
645	3	1	0
915	3	1	0
362	3	1	0
828	3	1	0
0	3	1	3
0	3	1	3
611	3	1	0
345	3	1	0
409	3	1	0
451	3	1	0
410	3	1	0
319	3	2	0
511	3	1	0
513	3	2	0
430	3	1	0
497	3	1	0
301	3	1	0
348	2	1	0
381	2	2	0
268	2	1	0
342	2	1	0
344	2	1	0
339	2	2	0
343	2	1	0
912	2	2	0
542	2	1	0
528	2	1	0
476	2	1	0
497	2	2	0
474	2	1	0
432	2	1	0
348	2	1	0
470	2	2	0
410	2	1	0
479	2	1	0
562	2	2	0
452	2	2	0
658	2	1	0
276	2	1	0
669	2	1	0
410	2	2	0
564	2	1	0
716	2	2	0
566	2	1	0
699	2	2	0
589	2	2	0
452	2	1	0
484	2	1	0
525	2	1	0
726	2	1	0
578	2	1	0
699	2	2	0
587	2	1	0
415	2	1	0
651	2	2	0
657	2	1	0
433	2	1	0
607	2	2	0
1049	2	2	0
498	2	2	0
792	2	1	0
558	2	1	0
0	2	1	3
483	2	2	0
400	2	1	0
283	2	1	0
509	2	1	0
523	2	2	0
567	2	1	0
871	2	2	0
487	2	1	0
691	2	2	0
692	2	1	0
536	2	1	0
447	2	1	0
996	2	1	0
943	2	1	0
611	2	2	0
602	2	2	0
348	2	1	0
358	2	2	0
409	2	1	0
634	2	1	0
516	2	1	0
407	2	1	0
404	2	2	1
403	2	1	1
0	2	1	3
388	2	1	0
386	2	1	0
524	2	1	0
468	2	1	0
409	2	1	0
886	2	1	0
404	2	1	0
630	2	1	0
616	2	1	0
0	2	1	3
820	2	1	0
397	2	1	0
409	2	1	0
773	2	2	0
0	2	1	3
588	2	1	0
400	2	2	0
580	2	2	0
460	2	2	1
395	2	1	0
433	2	2	0
615	2	1	0
703	2	2	0
864	2	2	0
0	2	2	3
585	2	1	0
0	2	1	3
448	2	1	0
402	2	1	0
299	2	1	0
238	2	2	0
0	2	1	3
289	2	1	0
270	2	1	0
402	2	2	0
264	2	1	0
293	2	2	0
334	2	2	0
397	2	2	0
296	2	1	0
315	2	2	0
341	2	2	0
389	2	2	0
394	2	1	0
382	2	1	0
257	2	1	0
294	2	2	0
472	2	1	0
246	2	1	0
532	2	2	0
453	2	2	0
325	2	1	0
315	2	2	0
270	2	1	0
235	2	1	0
273	2	1	0
324	2	1	0
383	2	1	0
401	2	1	0
321	2	1	1
237	2	1	0
228	2	1	0
266	2	1	0
847	2	1	0
422	2	2	0
253	2	1	0
237	2	1	0
254	2	1	0
425	2	1	0
335	2	1	0
374	2	1	0
261	2	1	0
333	2	1	0
339	2	1	0
396	2	1	0
988	2	2	0
333	2	2	0
360	2	1	0
461	2	1	0
657	2	2	0
497	2	2	0
392	2	1	0
411	2	1	0
308	2	2	0
356	2	1	0
313	2	1	0
337	2	2	0
266	2	1	0
302	2	1	0
308	2	1	0
290	2	2	0
352	2	2	0
454	2	1	0
230	2	1	0
238	2	1	0
287	2	1	0
341	2	1	0
471	2	2	0
702	2	1	0
339	2	1	0
250	2	1	0
310	2	2	0
397	2	1	0
256	2	1	0
253	2	1	0
285	2	2	0
361	2	1	0
390	2	2	0
317	2	1	0
339	2	1	0
446	2	2	0
405	2	1	0
263	2	1	0
307	2	2	0
277	2	2	0
279	2	1	1
689	2	2	0
283	2	1	0
288	2	1	0
528	2	1	0
668	2	1	0
441	2	1	0
245	2	1	0
389	2	1	0
246	2	1	0
307	2	2	1
258	2	2	0
1047	2	2	0
551	2	1	0
