# Supplementary material for: Tracking the Time Course of Bayesian Inference With Event-Related Potentials:A Study Using the Central Cue Posner Paradigm
Source: Front Psychol. 2019 Jun 19;10:1424. doi: 10.3389/fpsyg.2019.01424 (PMC6593096; doi:10.3389/fpsyg.2019.01424)
Supplement: Supplementary file 2 [file Data_Sheet_1.ZIP › Subject5.csv]

RT	block_validity_50__1_68__2__86_3	valid_1____invalid_2	correct_0_directionerrors_1___anticipations_2____omissions_3
279	1	2	0
311	1	2	0
355	1	1	0
306	1	2	0
270	1	1	0
291	1	2	0
319	1	2	0
301	1	2	0
310	1	1	0
301	1	2	0
317	1	2	0
337	1	1	0
324	1	1	0
304	1	1	0
306	1	2	0
287	1	1	0
261	1	1	0
256	1	2	0
320	1	1	0
307	1	2	0
349	1	1	0
350	1	2	0
371	1	1	0
408	1	1	0
332	1	2	0
434	1	1	0
398	1	2	0
427	1	2	0
312	1	1	0
318	1	1	0
329	1	1	0
352	1	1	0
347	1	1	0
368	1	1	0
279	1	2	0
306	1	1	0
476	1	2	0
356	1	2	0
305	1	1	0
336	1	2	0
359	1	1	0
404	1	1	0
273	1	2	0
319	1	1	0
384	1	2	0
316	1	2	0
415	1	1	0
326	1	1	0
490	1	2	0
398	1	1	0
304	1	2	0
277	1	1	0
321	1	1	0
289	1	1	0
379	1	2	0
421	1	2	0
316	1	1	0
197	1	2	0
291	1	1	0
342	1	2	0
364	1	1	0
425	1	2	0
270	1	2	0
330	1	2	0
226	1	2	0
270	1	1	0
320	1	2	0
310	1	1	0
344	1	1	0
314	1	1	0
243	1	1	0
262	1	1	0
289	1	2	0
303	1	2	0
314	1	1	0
297	1	1	0
351	1	2	0
296	1	2	0
313	1	2	0
258	1	2	0
263	1	1	0
220	1	1	0
271	1	2	0
344	1	2	0
299	1	2	0
312	1	2	0
267	1	1	0
280	1	1	0
312	1	2	0
365	1	2	0
320	1	2	0
318	1	1	0
367	1	2	0
289	1	1	0
337	1	1	0
277	1	1	0
314	1	2	0
443	1	2	0
352	1	1	0
360	1	2	0
331	1	2	0
280	1	1	0
301	1	2	0
287	1	2	0
298	1	1	0
292	1	1	0
302	1	2	0
312	1	2	0
347	1	2	0
406	1	1	0
407	1	1	0
306	1	2	0
337	1	2	0
311	1	2	0
272	1	1	0
260	1	1	0
337	1	2	0
285	1	2	0
288	1	1	0
292	1	1	0
261	1	2	0
268	1	1	0
291	1	2	0
295	1	2	0
299	1	2	0
296	1	2	0
309	1	2	0
300	1	1	0
350	1	2	0
314	1	2	0
367	1	2	0
289	1	1	0
299	1	1	0
350	1	1	0
419	1	2	0
320	1	2	0
362	1	1	0
303	1	1	0
314	1	1	0
279	1	2	0
396	1	1	0
326	1	2	0
398	1	1	0
337	1	1	0
324	1	2	0
341	1	1	0
324	1	1	0
318	1	1	0
344	1	1	0
330	1	1	0
379	1	2	0
437	1	1	0
359	1	1	0
271	1	1	0
304	1	2	0
280	1	1	0
263	1	1	0
304	1	1	0
289	1	1	0
260	1	2	0
297	1	2	0
322	1	1	0
218	1	2	0
309	1	2	0
271	1	2	0
391	1	2	0
302	1	1	0
459	1	2	0
311	1	1	0
284	1	2	0
436	1	1	0
343	1	1	0
698	1	1	0
294	1	2	0
323	1	2	0
317	1	1	0
304	1	1	0
367	1	2	0
302	1	2	0
265	1	2	0
357	1	2	0
444	1	2	0
288	1	1	0
322	1	2	0
458	1	1	0
367	1	2	0
288	1	2	0
306	1	1	0
377	1	1	0
280	1	1	0
331	1	1	0
325	1	2	0
261	1	2	0
370	1	1	0
413	1	1	0
352	1	1	0
309	1	2	0
304	1	2	0
315	1	1	0
288	1	2	0
314	2	2	0
283	2	1	0
289	2	1	0
389	2	2	0
302	2	1	0
312	2	2	0
270	2	1	0
292	2	2	0
329	2	2	0
272	2	1	0
349	2	1	0
274	2	1	0
334	2	2	0
316	2	2	0
290	2	1	0
251	2	2	0
284	2	1	0
279	2	1	0
327	2	1	0
321	2	2	0
324	2	2	0
307	2	1	0
268	2	1	0
335	2	1	0
267	2	1	0
455	2	1	0
294	2	2	0
271	2	1	0
270	2	1	0
272	2	1	0
270	2	2	0
314	2	1	0
296	2	2	0
271	2	1	0
302	2	1	0
245	2	1	0
418	2	1	0
251	2	1	0
244	2	1	0
217	2	1	0
203	2	2	0
296	2	2	0
224	2	1	0
332	2	2	0
310	2	1	0
268	2	1	0
279	2	1	0
285	2	1	0
426	2	1	0
284	2	1	0
255	2	1	0
282	2	1	0
270	2	2	0
198	2	1	0
347	2	1	0
282	2	1	0
268	2	1	0
231	2	1	0
265	2	1	0
259	2	2	0
316	2	2	0
247	2	2	0
291	2	1	0
308	2	1	0
326	2	1	0
269	2	1	0
297	2	1	0
278	2	1	0
241	2	1	0
275	2	2	0
266	2	1	0
282	2	1	0
329	2	2	0
249	2	2	0
342	2	1	0
297	2	1	0
221	2	2	0
256	2	2	0
384	2	1	0
322	2	2	0
286	2	1	0
300	2	1	0
326	2	2	0
295	2	1	0
247	2	1	0
284	2	2	0
305	2	1	0
372	2	1	0
295	2	1	0
296	2	2	0
304	2	2	0
256	2	2	0
264	2	1	0
285	2	1	0
267	2	1	0
319	2	1	0
290	2	1	0
327	2	2	0
317	2	1	0
281	2	1	0
280	2	2	0
243	2	2	0
276	2	1	0
263	2	1	0
235	2	1	0
257	2	1	0
263	2	1	0
276	2	1	0
256	2	1	0
299	2	1	0
287	2	1	0
309	2	2	0
247	2	1	0
300	2	2	0
296	2	2	0
276	2	2	0
304	2	2	0
282	2	1	0
320	2	1	0
311	2	1	0
332	2	1	0
447	2	2	0
307	2	2	0
313	2	2	0
287	2	1	0
242	2	1	0
272	2	1	0
365	2	1	0
269	2	2	0
236	2	1	0
295	2	1	0
306	2	2	0
291	2	2	0
331	2	2	0
366	2	1	0
278	2	1	0
379	2	1	0
309	2	1	0
274	2	1	0
305	2	2	0
313	2	1	0
409	2	2	0
289	2	1	0
240	2	2	0
256	2	1	0
249	2	1	0
224	2	1	0
318	2	2	0
269	2	1	0
261	2	1	0
286	2	1	0
220	2	1	0
296	2	2	0
287	2	1	0
330	2	1	0
324	2	2	0
304	2	1	0
310	2	1	0
220	2	1	0
287	2	1	0
246	2	1	0
295	2	1	0
257	2	2	0
311	2	2	0
348	2	1	0
306	2	1	0
228	2	1	0
229	2	1	0
296	2	1	0
342	2	1	0
317	2	1	0
295	2	1	0
370	2	1	0
359	2	2	0
317	2	1	0
304	2	1	0
273	2	1	0
370	2	1	0
276	2	1	0
272	2	1	0
308	2	2	0
359	2	1	0
301	2	1	0
260	2	2	0
358	2	1	0
337	2	2	0
305	2	1	0
350	2	2	0
373	2	2	0
385	2	1	0
254	2	1	0
335	2	1	0
186	2	1	0
308	2	2	0
494	2	1	0
422	2	2	0
686	2	2	0
558	2	2	0
644	2	1	0
562	2	1	0
347	3	2	0
301	3	2	0
266	3	1	0
380	3	1	0
341	3	1	0
255	3	1	0
357	3	2	0
309	3	2	0
319	3	1	0
279	3	1	0
314	3	1	0
321	3	1	0
307	3	1	0
315	3	2	0
279	3	2	0
355	3	1	0
331	3	1	0
336	3	1	0
344	3	1	0
345	3	1	0
295	3	1	0
376	3	2	0
379	3	1	0
300	3	1	0
476	3	1	0
268	3	1	0
336	3	1	0
262	3	1	0
292	3	1	0
325	3	1	0
263	3	2	0
349	3	2	0
342	3	1	0
287	3	1	0
347	3	2	0
302	3	1	0
306	3	1	0
278	3	1	0
365	3	1	0
260	3	1	0
327	3	2	0
298	3	1	0
280	3	1	0
346	3	1	0
303	3	1	0
309	3	1	0
324	3	1	0
398	3	1	0
240	3	1	0
476	3	1	0
405	3	1	0
341	3	1	0
311	3	1	0
254	3	1	0
351	3	2	0
435	3	1	0
313	3	1	0
271	3	1	0
360	3	1	0
372	3	1	0
363	3	1	0
339	3	1	0
310	3	1	0
327	3	1	0
287	3	1	0
316	3	1	0
285	3	1	0
313	3	1	0
294	3	1	0
277	3	1	0
351	3	1	0
312	3	1	0
345	3	1	0
345	3	1	0
314	3	1	0
306	3	1	0
314	3	1	0
363	3	2	0
381	3	1	0
348	3	2	0
336	3	1	0
354	3	1	0
345	3	1	0
243	3	1	0
430	3	1	0
224	3	1	0
299	3	1	0
372	3	1	0
386	3	1	0
383	3	1	0
295	3	1	0
304	3	1	0
310	3	1	0
335	3	1	0
352	3	1	0
331	3	1	0
434	3	1	0
309	3	1	0
291	3	1	0
301	3	1	0
330	3	1	0
287	3	1	0
263	3	1	0
212	3	1	0
292	3	1	0
285	3	1	0
262	3	1	0
203	3	1	0
200	3	1	0
338	3	2	0
212	3	1	0
279	3	2	0
366	3	1	0
262	3	1	0
194	3	1	0
223	3	1	0
256	3	1	0
296	3	1	0
222	3	1	0
232	3	1	0
277	3	1	0
290	3	1	0
263	3	1	0
262	3	1	0
237	3	1	0
210	3	1	0
278	3	1	0
233	3	1	0
363	3	1	0
271	3	1	0
348	3	2	0
369	3	1	0
282	3	1	0
313	3	1	0
227	3	1	0
203	3	1	0
295	3	1	0
285	3	2	0
274	3	1	0
271	3	2	0
423	3	1	0
286	3	1	0
268	3	1	0
291	3	1	0
293	3	1	0
265	3	1	0
285	3	1	0
373	3	2	0
299	3	2	0
299	3	1	0
311	3	1	0
267	3	1	0
240	3	1	0
291	3	1	0
360	3	1	0
274	3	1	0
313	3	1	0
343	3	2	0
267	3	1	0
326	3	1	0
243	3	1	0
269	3	1	0
294	3	1	0
219	3	1	0
255	3	1	0
324	3	2	0
260	3	2	0
300	3	1	0
287	3	1	0
343	3	2	0
193	3	1	0
373	3	1	0
192	3	1	0
227	3	1	0
312	3	2	0
274	3	1	0
314	3	1	0
330	3	1	0
208	3	1	0
280	3	1	0
237	3	1	0
266	3	1	0
343	3	1	0
380	3	2	0
269	3	1	0
232	3	1	0
284	3	1	0
273	3	1	0
248	3	1	0
257	3	1	0
209	3	1	0
217	3	1	0
281	3	1	0
282	3	1	0
329	3	2	0
268	3	1	0
272	3	1	0
233	3	1	0
249	3	1	0
304	3	1	0
