# Supplementary material for: Tracking the Time Course of Bayesian Inference With Event-Related Potentials:A Study Using the Central Cue Posner Paradigm
Source: Front Psychol. 2019 Jun 19;10:1424. doi: 10.3389/fpsyg.2019.01424 (PMC6593096; doi:10.3389/fpsyg.2019.01424)
Supplement: Supplementary file 2 [file Data_Sheet_1.ZIP › Subject7.csv]

RT	block_validity_50__1_68__2__86_3	valid_1____invalid_2	correct_0_directionerrors_1___anticipations_2____omissions_3
433	1	2	0
473	1	2	0
447	1	1	0
301	1	1	0
369	1	1	0
313	1	1	0
486	1	2	0
568	1	2	0
445	1	2	0
287	1	2	0
312	1	2	0
276	1	1	0
366	1	1	0
351	1	2	0
428	1	2	0
569	1	2	0
508	1	2	0
463	1	1	0
345	1	2	0
310	1	1	0
459	1	1	0
374	1	2	0
376	1	1	0
325	1	1	0
368	1	2	0
372	1	2	0
392	1	1	0
220	1	1	0
304	1	1	0
342	1	1	0
366	1	1	0
352	1	1	0
436	1	2	0
596	1	2	0
570	1	2	0
528	1	1	0
438	1	1	0
411	1	1	0
470	1	2	0
335	1	2	0
318	1	2	0
420	1	1	0
311	1	1	0
309	1	2	0
407	1	2	0
425	1	2	0
361	1	1	0
325	1	1	0
343	1	1	0
489	1	2	0
430	1	2	0
543	1	2	0
638	1	2	0
541	1	1	0
597	1	1	0
468	1	1	0
474	1	1	0
481	1	1	0
420	1	1	0
422	1	2	0
408	1	1	0
488	1	1	0
469	1	2	0
433	1	2	0
467	1	1	0
648	1	1	0
606	1	2	0
471	1	2	0
395	1	1	0
336	1	2	0
436	1	2	0
336	1	2	0
352	1	2	0
378	1	1	0
555	1	2	0
378	1	2	0
456	1	2	0
578	1	1	0
620	1	2	0
615	1	1	0
541	1	2	0
482	1	1	0
475	1	2	0
395	1	1	0
569	1	2	0
735	1	2	0
609	1	2	0
459	1	1	0
343	1	1	0
478	1	2	0
405	1	1	0
435	1	1	0
304	1	1	0
0	1	2	3
507	1	1	0
583	1	1	0
490	1	1	0
363	1	2	0
541	1	1	0
483	1	2	0
357	1	1	0
422	1	1	0
395	1	1	0
348	1	1	0
295	1	2	0
328	1	2	0
365	1	1	0
295	1	1	0
337	1	1	0
331	1	1	0
341	1	1	0
343	1	2	0
308	1	2	0
368	1	2	0
397	1	1	0
351	1	1	0
381	1	2	0
371	1	1	0
551	1	2	0
363	1	2	0
380	1	2	0
340	1	2	0
443	1	2	0
429	1	2	0
368	1	1	0
315	1	1	0
344	1	1	0
353	1	1	0
482	1	2	0
413	1	1	0
354	1	1	0
362	1	1	0
389	1	1	0
674	1	2	0
531	1	1	0
377	1	1	0
490	1	2	0
684	1	2	0
433	1	1	0
347	1	2	0
325	1	2	0
597	1	2	0
407	1	1	0
351	1	1	0
347	1	2	0
412	1	1	0
570	1	2	0
345	1	2	0
487	1	2	0
376	1	1	0
345	1	2	0
496	1	2	0
322	1	2	0
308	1	1	0
332	1	1	0
415	1	2	0
385	1	2	0
497	1	1	0
312	1	1	0
345	1	2	0
404	1	2	0
591	1	2	0
384	1	1	0
376	1	1	0
485	1	1	0
408	1	2	0
348	1	1	0
305	1	2	0
363	1	2	0
356	1	1	0
502	1	1	0
505	1	2	0
586	1	2	0
481	1	2	0
361	1	1	0
371	1	1	0
350	1	1	0
410	1	2	0
463	1	2	0
309	1	1	0
425	1	1	0
510	1	2	0
570	1	2	0
541	1	1	0
311	1	1	0
408	1	1	0
391	1	1	0
294	1	1	0
335	1	2	0
329	1	2	0
490	1	1	0
359	1	1	0
435	1	2	0
391	1	2	0
593	1	2	0
626	1	2	0
496	1	2	0
542	1	2	0
452	1	1	0
510	1	2	0
368	2	1	0
331	2	1	0
416	2	1	0
368	2	2	0
324	2	2	0
344	2	2	0
300	2	2	0
601	2	1	0
650	2	2	0
355	2	1	0
411	2	1	0
360	2	1	0
426	2	1	0
394	2	1	0
342	2	2	0
441	2	1	0
399	2	1	0
504	2	2	0
304	2	1	0
393	2	1	0
361	2	2	0
372	2	1	0
429	2	1	0
402	2	1	0
304	2	1	0
275	2	1	0
391	2	1	0
420	2	2	0
474	2	2	0
633	2	1	0
379	2	1	0
378	2	2	0
395	2	2	0
387	2	1	0
543	2	1	0
343	2	1	0
301	2	2	0
426	2	1	0
516	2	1	0
506	2	2	0
449	2	2	0
562	2	1	0
675	2	2	0
469	2	1	0
724	2	2	0
635	2	1	0
621	2	2	0
576	2	1	0
510	2	1	0
508	2	1	0
356	2	1	0
527	2	1	0
531	2	1	0
398	2	1	0
512	2	2	0
481	2	1	0
576	2	2	0
668	2	2	0
484	2	1	0
452	2	1	0
570	2	2	0
464	2	2	0
487	2	2	0
508	2	1	0
492	2	1	0
467	2	1	0
459	2	1	0
567	2	1	0
369	2	1	0
522	2	1	0
505	2	2	0
522	2	1	0
452	2	1	0
529	2	1	0
477	2	2	0
737	2	1	0
581	2	1	0
336	2	1	0
331	2	1	0
351	2	1	0
310	2	1	0
351	2	1	0
442	2	2	0
386	2	1	0
304	2	1	0
299	2	1	0
269	2	1	0
408	2	2	0
280	2	2	0
377	2	1	0
302	2	1	0
356	2	1	0
513	2	2	0
414	2	1	0
461	2	2	1
613	2	1	0
403	2	2	0
462	2	1	0
429	2	1	0
577	2	1	0
409	2	2	0
409	2	2	0
351	2	1	0
395	2	2	0
407	2	1	0
435	2	2	0
525	2	2	0
389	2	1	0
388	2	1	0
384	2	1	0
352	2	2	0
377	2	1	0
357	2	1	0
296	2	1	0
368	2	1	0
379	2	1	0
420	2	1	0
343	2	1	0
331	2	1	0
341	2	1	0
310	2	2	0
306	2	1	0
305	2	1	0
242	2	1	0
371	2	1	0
334	2	1	0
392	2	2	0
378	2	1	0
372	2	1	0
410	2	2	0
365	2	1	0
294	2	1	0
451	2	1	0
482	2	1	0
449	2	1	0
345	2	1	0
398	2	2	0
371	2	2	0
457	2	1	0
485	2	1	0
467	2	1	0
457	2	1	0
422	2	2	0
506	2	2	0
363	2	1	0
300	2	1	0
402	2	1	0
454	2	2	0
419	2	1	0
397	2	2	0
369	2	1	0
315	2	1	0
417	2	2	0
531	2	1	0
345	2	1	0
412	2	1	0
364	2	1	0
323	2	1	0
400	2	1	0
327	2	1	0
377	2	1	0
426	2	1	0
392	2	2	0
364	2	1	0
438	2	2	0
434	2	2	0
509	2	2	0
464	2	1	0
472	2	1	0
362	2	1	0
380	2	1	0
406	2	1	0
305	2	1	0
378	2	2	0
322	2	1	0
419	2	1	0
402	2	2	0
528	2	2	0
466	2	2	0
309	2	2	0
363	2	2	0
459	2	1	0
722	2	1	0
489	2	1	0
422	2	1	0
387	2	1	0
480	2	2	0
353	2	1	0
512	2	2	0
485	2	2	0
430	2	1	0
418	2	2	0
488	2	1	0
436	2	1	0
599	2	2	0
315	2	1	0
498	2	1	0
301	2	2	0
524	2	1	0
380	2	1	0
579	3	1	0
400	3	1	0
414	3	1	0
306	3	1	0
487	3	1	0
326	3	1	0
317	3	1	0
366	3	1	0
285	3	1	0
378	3	2	0
510	3	1	0
382	3	1	0
375	3	1	0
494	3	1	0
362	3	1	0
350	3	1	0
332	3	1	0
329	3	1	0
402	3	1	0
430	3	1	0
398	3	2	0
453	3	2	0
485	3	1	0
421	3	2	0
425	3	1	0
441	3	1	0
533	3	1	0
447	3	1	0
382	3	1	0
473	3	1	0
524	3	1	0
349	3	1	0
419	3	2	0
464	3	1	0
367	3	1	0
394	3	1	0
406	3	1	0
450	3	1	0
352	3	1	0
315	3	1	0
379	3	1	0
361	3	1	0
309	3	1	0
345	3	2	0
283	3	1	0
379	3	1	0
324	3	1	0
313	3	1	0
374	3	1	0
426	3	1	0
404	3	1	0
442	3	1	0
448	3	1	0
333	3	1	0
342	3	1	0
363	3	1	0
463	3	1	0
353	3	1	0
311	3	1	0
357	3	1	0
373	3	1	0
305	3	1	0
375	3	1	0
352	3	1	0
347	3	1	0
460	3	1	0
375	3	2	0
422	3	1	0
394	3	1	0
375	3	1	0
427	3	1	0
348	3	1	0
351	3	1	0
425	3	1	0
393	3	2	0
399	3	1	0
449	3	2	0
368	3	1	0
341	3	1	0
378	3	1	0
319	3	1	0
143	3	1	2
456	3	2	0
440	3	1	0
317	3	1	0
444	3	2	0
372	3	2	0
383	3	1	0
537	3	1	0
528	3	2	0
425	3	2	0
417	3	1	0
569	3	1	0
631	3	1	0
361	3	1	0
345	3	1	0
323	3	1	0
571	3	1	0
389	3	1	0
286	3	1	0
457	3	2	0
410	3	1	0
378	3	1	0
387	3	1	0
374	3	1	0
398	3	2	0
324	3	1	0
425	3	1	0
303	3	1	0
378	3	2	0
376	3	1	0
246	3	1	0
254	3	1	0
396	3	1	0
571	3	1	0
586	3	1	0
611	3	2	0
703	3	1	0
514	3	1	0
431	3	1	0
334	3	1	0
514	3	1	0
461	3	1	0
229	3	1	0
482	3	1	0
347	3	2	0
330	3	1	0
419	3	1	0
603	3	1	0
434	3	2	0
487	3	1	0
301	3	1	0
456	3	1	0
402	3	1	0
323	3	2	0
456	3	1	0
358	3	1	0
349	3	1	0
380	3	2	0
350	3	1	0
358	3	1	0
379	3	1	0
352	3	2	0
345	3	1	0
345	3	1	0
375	3	1	0
352	3	1	0
387	3	1	0
364	3	1	0
284	3	1	0
393	3	1	0
407	3	1	0
327	3	1	0
434	3	1	0
335	3	1	0
344	3	1	0
379	3	1	0
368	3	1	0
374	3	2	0
415	3	2	0
341	3	1	0
346	3	1	0
338	3	1	0
585	3	1	0
413	3	1	0
418	3	1	0
264	3	1	0
390	3	1	0
276	3	1	0
261	3	1	0
385	3	2	0
372	3	1	0
308	3	1	0
338	3	1	0
314	3	1	0
339	3	1	0
294	3	1	0
416	3	1	0
307	3	1	0
392	3	1	0
253	3	1	0
274	3	1	0
358	3	1	0
361	3	1	0
311	3	1	0
343	3	1	0
319	3	1	0
342	3	1	0
334	3	1	0
0	3	1	3
442	3	1	0
277	3	1	0
370	3	1	0
429	3	2	0
359	3	1	0
392	3	1	0
382	3	2	0
338	3	1	0
329	3	1	0
309	3	1	0
