# Supplementary material for: Tracking the Time Course of Bayesian Inference With Event-Related Potentials:A Study Using the Central Cue Posner Paradigm
Source: Front Psychol. 2019 Jun 19;10:1424. doi: 10.3389/fpsyg.2019.01424 (PMC6593096; doi:10.3389/fpsyg.2019.01424)
Supplement: Supplementary file 2 [file Data_Sheet_1.ZIP › Subject6.csv]

RT	block_validity_50__1_68__2__86_3	valid_1____invalid_2	correct_0_directionerrors_1___anticipations_2____omissions_3
456	2	2	0
454	2	1	0
436	2	2	0
469	2	1	0
424	2	2	0
446	2	1	0
454	2	2	0
438	2	2	0
482	2	1	0
452	2	1	0
430	2	2	0
453	2	1	0
433	2	1	0
420	2	1	0
442	2	1	0
428	2	2	0
411	2	2	0
457	2	1	0
432	2	2	0
393	2	1	0
403	2	1	0
422	2	2	0
434	2	1	0
436	2	1	0
427	2	1	0
428	2	1	0
449	2	1	0
431	2	1	0
452	2	2	0
412	2	1	0
445	2	1	0
407	2	1	0
413	2	2	0
481	2	1	0
406	2	1	0
377	2	1	0
384	2	1	0
408	2	1	0
421	2	2	0
410	2	1	0
401	2	1	0
429	2	1	0
398	2	1	0
441	2	2	0
381	2	2	0
450	2	1	0
416	2	1	0
368	2	1	0
369	2	1	0
369	2	1	0
425	2	1	0
363	2	1	0
432	2	1	0
431	2	1	0
405	2	1	0
401	2	2	0
363	2	1	0
305	2	1	0
262	2	1	0
310	2	1	0
423	2	2	0
440	2	1	0
380	2	1	0
391	2	2	0
404	2	2	0
394	2	1	0
402	2	1	0
350	2	1	0
412	2	1	0
420	2	1	0
417	2	2	0
326	2	1	0
375	2	2	1
450	2	1	0
438	2	1	0
471	2	1	0
522	2	2	0
412	2	1	0
420	2	2	0
438	2	2	0
421	2	1	0
430	2	1	0
414	2	1	0
546	2	2	0
377	2	1	0
346	2	2	0
422	2	2	0
346	2	1	0
443	2	2	0
427	2	1	0
370	2	1	0
396	2	1	0
368	2	1	0
362	2	2	0
435	2	2	0
416	2	1	0
402	2	2	0
417	2	1	0
396	2	2	0
386	2	1	0
414	2	1	0
446	2	2	0
419	2	1	0
396	2	1	0
422	2	1	0
435	2	1	0
378	2	1	0
392	2	1	0
390	2	2	0
424	2	1	0
423	2	1	0
427	2	2	0
423	2	2	0
378	2	1	0
426	2	1	0
415	2	1	0
393	2	1	0
418	2	2	0
413	2	1	0
433	2	1	0
393	2	1	0
424	2	1	0
390	2	1	0
364	2	1	0
379	2	1	0
394	2	2	0
360	2	2	0
339	2	2	0
373	2	1	0
380	2	1	0
414	2	2	0
390	2	1	0
331	2	1	0
359	2	1	0
378	2	1	0
364	2	1	0
332	2	1	0
457	2	2	0
315	2	1	0
372	2	1	0
409	2	1	0
392	2	1	0
398	2	1	0
407	2	1	0
397	2	1	0
415	2	1	0
371	2	2	0
269	2	2	0
334	2	1	0
307	2	1	0
400	2	1	0
361	2	2	0
373	2	2	0
353	2	2	0
353	2	2	0
497	2	1	0
404	2	1	0
455	2	1	0
432	2	1	0
379	2	1	0
454	2	2	0
384	2	1	0
387	2	1	0
416	2	1	0
391	2	2	0
398	2	1	0
362	2	1	0
387	2	2	0
392	2	1	0
392	2	2	0
789	2	2	0
377	2	1	0
345	2	1	0
364	2	1	0
384	2	1	0
374	2	1	0
393	2	2	0
313	2	2	0
304	2	2	0
428	2	1	0
383	2	1	0
359	2	1	0
369	2	2	0
395	2	1	0
383	2	1	0
439	2	2	0
337	2	2	0
359	2	2	0
345	2	1	0
333	2	1	0
421	2	2	0
415	2	1	0
434	2	2	0
436	2	1	0
414	2	1	0
440	2	2	0
483	2	1	0
433	2	1	0
456	2	1	0
513	2	2	0
409	1	1	0
455	1	2	0
431	1	1	0
460	1	2	0
382	1	2	0
422	1	1	0
381	1	1	0
365	1	1	0
439	1	1	0
454	1	2	0
472	1	1	0
462	1	1	0
454	1	2	0
549	1	1	0
420	1	1	0
420	1	2	0
401	1	2	0
423	1	2	0
437	1	1	0
402	1	1	0
406	1	1	0
408	1	2	0
406	1	1	0
426	1	2	0
426	1	1	0
418	1	1	0
397	1	2	0
419	1	1	0
382	1	1	0
391	1	1	0
427	1	2	0
389	1	1	0
416	1	1	0
465	1	2	0
624	1	2	0
427	1	1	0
619	1	2	0
490	1	2	0
368	1	2	0
404	1	2	0
427	1	2	0
398	1	1	0
455	1	2	0
445	1	2	0
439	1	1	0
373	1	2	0
372	1	2	0
365	1	2	0
328	1	1	0
378	1	2	0
371	1	2	0
413	1	1	0
394	1	1	0
429	1	2	0
417	1	1	0
386	1	1	0
398	1	1	0
385	1	1	0
494	1	2	0
436	1	1	0
388	1	1	0
430	1	1	0
404	1	1	0
403	1	2	0
350	1	2	0
383	1	2	0
491	1	2	0
432	1	2	0
354	1	2	0
386	1	2	0
432	1	1	0
390	1	1	0
363	1	2	0
566	1	1	0
418	1	2	0
438	1	2	0
391	1	1	0
490	1	1	0
450	1	2	0
456	1	1	0
433	1	2	0
451	1	1	0
384	1	2	0
405	1	2	0
408	1	2	0
401	1	1	0
442	1	2	0
459	1	2	0
388	1	1	0
442	1	1	0
397	1	1	0
566	1	2	0
498	1	2	0
429	1	2	0
437	1	1	0
411	1	1	0
578	1	2	0
438	1	1	0
671	1	2	0
485	1	1	0
421	1	1	0
507	1	2	0
402	1	2	0
416	1	1	0
433	1	2	0
441	1	2	0
416	1	2	0
408	1	2	0
412	1	1	0
424	1	1	0
394	1	1	0
403	1	2	0
484	1	1	0
434	1	1	0
433	1	2	0
435	1	2	0
502	1	1	0
442	1	1	0
424	1	1	0
385	1	2	0
362	1	2	0
465	1	2	0
423	1	2	0
394	1	2	0
417	1	1	0
389	1	1	0
410	1	2	0
417	1	1	0
424	1	2	0
406	1	2	0
424	1	1	0
330	1	1	0
340	1	1	0
411	1	2	0
434	1	1	0
389	1	2	0
546	1	1	0
395	1	2	0
401	1	1	0
425	1	2	0
488	1	2	0
431	1	2	0
392	1	2	0
785	1	1	0
457	1	1	0
468	1	2	0
403	1	2	0
419	1	1	0
414	1	2	0
436	1	2	0
430	1	2	0
424	1	1	0
366	1	2	0
458	1	1	0
435	1	1	0
458	1	1	0
441	1	1	0
445	1	2	0
426	1	1	0
440	1	1	0
452	1	1	0
407	1	1	0
541	1	2	0
415	1	2	0
475	1	1	0
430	1	2	0
435	1	2	0
475	1	2	0
380	1	2	0
413	1	1	0
395	1	1	0
454	1	1	0
433	1	1	0
417	1	1	0
435	1	2	0
452	1	2	0
380	1	2	0
457	1	1	0
370	1	1	0
417	1	1	0
543	1	1	0
356	1	2	1
768	1	2	0
514	1	1	0
447	1	2	0
468	1	1	0
459	1	2	0
397	1	2	0
463	1	1	0
423	1	1	0
345	1	1	0
453	1	2	0
406	1	2	0
446	1	1	0
436	1	2	0
489	1	1	0
384	1	1	0
444	1	2	0
412	1	1	0
436	1	2	0
389	3	1	0
399	3	1	0
406	3	1	0
436	3	1	0
478	3	1	0
389	3	1	0
381	3	1	0
366	3	1	0
414	3	1	0
401	3	2	0
423	3	1	0
422	3	1	0
441	3	1	0
411	3	1	0
359	3	1	0
398	3	1	0
434	3	2	0
420	3	1	0
380	3	1	0
408	3	1	0
358	3	1	0
453	3	1	0
434	3	1	0
420	3	1	0
576	3	2	0
406	3	1	0
406	3	1	0
404	3	1	0
429	3	1	0
575	3	2	0
418	3	1	0
439	3	1	0
412	3	1	0
375	3	1	0
456	3	1	0
445	3	1	0
414	3	1	0
474	3	1	0
434	3	1	0
478	3	1	0
403	3	1	0
486	3	2	0
454	3	1	0
413	3	1	0
434	3	1	0
435	3	2	0
461	3	1	0
446	3	1	0
419	3	1	0
452	3	1	0
366	3	1	0
388	3	1	0
444	3	1	0
419	3	1	0
422	3	1	0
434	3	1	0
396	3	1	0
433	3	1	0
432	3	2	0
413	3	1	0
406	3	2	0
384	3	1	0
419	3	1	0
418	3	1	0
468	3	1	0
409	3	1	0
416	3	1	0
417	3	2	0
422	3	1	0
354	3	1	0
454	3	1	0
448	3	1	0
353	3	1	0
403	3	1	0
404	3	1	0
413	3	1	0
419	3	1	0
437	3	1	0
418	3	1	0
413	3	1	0
375	3	1	0
397	3	1	0
418	3	1	0
419	3	1	0
411	3	1	0
362	3	1	0
421	3	1	0
421	3	1	0
429	3	2	0
482	3	1	0
739	3	2	0
399	3	1	0
374	3	1	0
549	3	2	0
333	3	1	0
421	3	1	0
427	3	2	0
457	3	1	0
432	3	2	0
419	3	1	0
348	3	1	0
366	3	1	0
431	3	1	0
405	3	1	0
427	3	1	0
367	3	1	0
383	3	1	0
378	3	1	0
386	3	2	0
399	3	1	0
411	3	1	0
396	3	2	0
396	3	1	0
519	3	1	0
384	3	1	0
356	3	1	0
415	3	1	0
396	3	1	0
320	3	1	0
385	3	1	0
380	3	1	0
372	3	1	0
410	3	1	0
378	3	1	0
422	3	1	0
421	3	1	0
426	3	1	0
351	3	1	0
394	3	1	0
346	3	1	0
360	3	1	0
389	3	1	0
369	3	1	0
420	3	1	0
427	3	1	0
590	3	2	0
463	3	1	0
419	3	1	0
451	3	1	0
454	3	1	0
454	3	1	0
415	3	2	0
384	3	1	0
420	3	1	0
487	3	2	0
429	3	1	0
429	3	1	0
432	3	1	0
429	3	1	0
432	3	1	0
463	3	2	0
361	3	2	0
415	3	1	0
455	3	1	0
402	3	1	0
445	3	2	0
414	3	1	0
426	3	1	0
482	3	1	0
376	3	1	0
445	3	1	0
400	3	1	0
399	3	1	0
447	3	2	0
439	3	1	0
462	3	1	0
419	3	1	0
503	3	2	0
395	3	1	0
406	3	1	0
443	3	1	0
405	3	1	0
412	3	1	0
420	3	1	0
426	3	1	0
410	3	1	0
617	3	2	0
424	3	1	0
423	3	1	0
394	3	1	0
393	3	1	0
399	3	1	0
459	3	1	0
372	3	1	0
401	3	1	0
390	3	1	0
406	3	1	0
380	3	2	0
323	3	1	0
411	3	1	0
403	3	1	0
482	3	2	0
444	3	1	0
448	3	2	0
413	3	1	0
417	3	1	0
413	3	1	0
437	3	1	0
447	3	1	0
486	3	1	0
