# Supplementary material for: Tracking the Time Course of Bayesian Inference With Event-Related Potentials:A Study Using the Central Cue Posner Paradigm
Source: Front Psychol. 2019 Jun 19;10:1424. doi: 10.3389/fpsyg.2019.01424 (PMC6593096; doi:10.3389/fpsyg.2019.01424)
Supplement: Supplementary file 2 [file Data_Sheet_1.ZIP › Subject12.csv]

RT	block_validity_50__1_68__2__86_3	valid_1____invalid_2	correct_0_directionerrors_1___anticipations_2____omissions_3
327	2	1	0
406	2	1	0
401	2	1	0
361	2	1	0
372	2	1	0
464	2	2	0
366	2	2	0
410	2	1	0
328	2	1	0
516	2	2	0
415	2	2	0
450	2	1	0
405	2	2	0
371	2	1	0
356	2	1	0
406	2	2	0
382	2	1	0
493	2	2	0
323	2	2	0
359	2	2	0
417	2	1	0
355	2	1	0
309	2	1	0
347	2	2	0
391	2	1	0
406	2	2	0
370	2	1	0
441	2	1	0
399	2	1	0
431	2	1	0
345	2	1	0
367	2	2	0
390	2	2	0
381	2	2	0
394	2	1	0
390	2	1	0
390	2	1	0
504	2	1	0
379	2	1	0
389	2	1	0
424	2	1	0
331	2	1	0
321	2	1	0
296	2	2	0
348	2	1	0
316	2	1	0
371	2	1	0
404	2	1	0
397	2	1	0
362	2	2	0
407	2	2	0
536	2	1	0
443	2	2	0
442	2	2	0
483	2	2	0
417	2	1	0
313	2	1	0
470	2	1	0
346	2	1	0
348	2	1	0
398	2	1	0
382	2	2	0
377	2	2	0
348	2	1	0
352	2	1	0
343	2	2	0
434	2	1	0
460	2	2	0
301	2	1	0
332	2	2	0
298	2	1	0
318	2	1	0
339	2	1	0
457	2	1	0
405	2	1	0
361	2	1	0
312	2	1	0
330	2	2	0
312	2	1	0
366	2	1	0
355	2	1	0
504	2	1	0
369	2	1	0
307	2	1	0
516	2	2	0
318	2	1	0
335	2	1	0
491	2	2	1
481	2	2	0
394	2	1	0
346	2	2	0
319	2	1	0
315	2	1	0
366	2	1	0
337	2	2	0
415	2	1	0
433	2	2	0
291	2	1	0
271	2	1	0
296	2	1	0
277	2	1	0
312	2	2	0
291	2	1	0
230	2	1	0
203	2	2	1
261	2	1	0
254	2	1	0
250	2	2	0
279	2	1	0
223	2	1	0
243	2	1	0
226	2	2	0
234	2	1	0
267	2	2	0
223	2	1	0
297	2	1	0
314	2	2	0
269	2	1	0
269	2	2	0
225	2	1	0
393	2	2	0
277	2	1	0
228	2	1	0
366	2	2	0
344	2	1	0
218	2	1	0
251	2	1	0
249	2	1	0
273	2	2	0
273	2	1	0
238	2	1	0
238	2	2	1
328	2	2	0
319	2	2	0
371	2	2	0
297	2	1	0
285	2	2	0
271	2	1	0
267	2	1	0
302	2	1	0
264	2	1	0
258	2	1	0
240	2	2	0
236	2	1	0
250	2	1	0
261	2	2	0
245	2	1	0
307	2	1	0
339	2	1	0
391	2	1	0
320	2	1	0
302	2	1	0
309	2	1	0
283	2	2	0
279	2	1	0
278	2	1	0
247	2	2	0
316	2	1	0
357	2	2	0
440	2	2	0
369	2	2	0
301	2	1	0
356	2	1	0
296	2	1	0
281	2	1	0
474	2	2	0
363	2	1	0
343	2	1	0
466	2	1	0
328	2	1	0
314	2	2	0
363	2	1	0
304	2	2	0
370	2	1	0
252	2	1	0
297	2	1	0
276	2	1	0
278	2	1	0
503	2	2	0
333	2	2	0
456	2	1	0
328	2	2	0
374	2	1	0
549	2	2	0
412	2	1	0
318	2	2	0
262	2	1	0
252	2	1	0
310	2	1	0
369	2	1	0
266	2	1	0
350	2	1	0
344	2	1	0
315	2	1	0
293	2	1	0
359	2	1	0
451	2	2	0
367	2	1	0
375	2	1	0
376	2	2	0
349	3	1	0
290	3	1	0
333	3	1	0
316	3	1	0
238	3	1	0
224	3	1	0
277	3	1	0
307	3	1	0
268	3	1	0
216	3	1	0
274	3	1	0
316	3	1	0
243	3	1	0
242	3	1	0
287	3	2	0
235	3	1	0
299	3	1	0
265	3	1	0
268	3	1	0
256	3	1	0
278	3	1	0
290	3	1	0
656	3	1	0
439	3	1	0
235	3	1	0
287	3	1	0
362	3	2	0
282	3	1	0
250	3	1	0
335	3	2	0
288	3	1	0
247	3	1	0
298	3	1	0
268	3	2	0
235	3	1	0
249	3	1	0
251	3	1	0
214	3	1	0
239	3	1	0
233	3	1	0
265	3	1	0
245	3	1	0
238	3	1	0
253	3	1	0
271	3	1	0
259	3	1	0
249	3	1	0
230	3	1	0
240	3	1	0
697	3	2	0
459	3	1	0
339	3	1	0
275	3	1	0
387	3	2	0
293	3	1	0
270	3	1	0
254	3	1	0
265	3	1	0
535	3	2	0
408	3	1	0
266	3	1	0
249	3	1	0
256	3	1	0
239	3	2	1
247	3	1	0
112	3	1	2
249	3	1	0
321	3	1	0
414	3	1	0
275	3	1	0
810	3	1	0
369	3	1	0
428	3	2	0
345	3	1	0
291	3	1	0
302	3	1	0
260	3	1	0
255	3	1	0
273	3	1	0
450	3	2	0
370	3	2	0
461	3	1	0
453	3	1	0
372	3	1	0
452	3	1	0
712	3	2	0
466	3	1	0
367	3	2	0
288	3	1	0
361	3	1	0
414	3	1	0
271	3	1	0
294	3	1	0
264	3	1	0
305	3	2	0
312	3	1	0
214	3	1	0
258	3	1	0
293	3	1	0
244	3	1	0
288	3	1	0
230	3	1	0
267	3	1	0
222	3	1	0
285	3	1	0
260	3	1	0
272	3	1	0
239	3	1	0
257	3	1	0
227	3	1	0
221	3	1	0
213	3	1	0
317	3	1	0
321	3	1	0
310	3	2	0
280	3	1	0
225	3	1	0
232	3	1	0
234	3	1	0
278	3	1	0
274	3	1	0
312	3	1	0
286	3	1	0
275	3	1	0
259	3	1	0
284	3	1	0
251	3	1	0
330	3	1	0
368	3	1	0
349	3	1	0
304	3	2	0
246	3	1	0
264	3	2	0
231	3	1	0
317	3	1	0
262	3	1	0
264	3	1	0
228	3	1	0
247	3	1	0
229	3	1	0
277	3	1	0
219	3	1	0
268	3	1	0
251	3	1	0
239	3	1	0
290	3	1	0
295	3	1	0
293	3	1	0
284	3	1	0
215	3	1	0
306	3	2	0
237	3	1	0
309	3	2	0
328	3	1	0
256	3	1	0
324	3	1	0
313	3	1	0
300	3	2	0
345	3	1	0
344	3	1	0
273	3	1	0
305	3	1	0
291	3	1	0
252	3	1	0
291	3	1	0
218	3	2	1
282	3	1	0
306	3	1	0
243	3	1	0
255	3	1	0
254	3	1	0
280	3	1	0
649	3	1	0
365	3	1	0
389	3	2	0
288	3	1	0
991	3	1	0
560	3	2	0
848	3	1	0
451	3	1	0
378	3	1	0
280	3	1	0
283	3	1	0
288	3	1	0
305	3	2	0
275	3	2	0
392	3	1	0
351	3	2	0
306	3	1	0
266	3	1	0
284	3	1	0
580	3	1	0
416	3	1	0
331	3	1	0
301	3	2	0
341	3	2	0
248	3	1	0
283	3	1	0
248	3	1	0
225	3	1	0
391	1	2	0
302	1	2	0
285	1	2	0
299	1	1	0
310	1	1	0
277	1	2	0
305	1	2	0
294	1	1	0
261	1	1	0
246	1	1	0
245	1	1	0
261	1	1	0
362	1	1	0
274	1	1	0
299	1	1	0
275	1	1	0
320	1	1	0
366	1	2	0
276	1	1	0
286	1	2	0
290	1	1	0
252	1	1	0
389	1	2	0
341	1	2	0
246	1	1	0
372	1	2	0
585	1	2	0
544	1	1	0
477	1	2	0
341	1	2	0
457	1	2	0
324	1	2	0
390	1	1	0
301	1	2	0
307	1	2	0
245	1	1	0
256	1	1	0
244	1	2	0
256	1	1	0
256	1	1	0
257	1	2	0
263	1	1	0
296	1	1	0
298	1	1	0
342	1	2	0
302	1	2	0
277	1	1	0
300	1	2	0
289	1	2	0
403	1	2	0
253	1	2	0
418	1	2	0
307	1	2	0
315	1	1	0
306	1	1	0
608	1	2	0
383	1	2	0
583	1	2	0
424	1	2	0
284	1	2	0
401	1	1	0
282	1	1	0
306	1	2	0
289	1	2	0
308	1	1	0
360	1	1	0
358	1	1	0
339	1	2	0
324	1	1	0
293	1	2	0
249	1	1	0
299	1	1	0
288	1	1	0
279	1	1	0
414	1	2	0
309	1	2	0
281	1	1	0
216	1	1	0
240	1	2	1
397	1	2	0
354	1	2	0
309	1	1	0
296	1	1	0
255	1	1	0
255	1	1	0
273	1	2	0
285	1	1	0
236	1	1	0
318	1	2	0
344	1	1	0
245	1	2	0
233	1	1	0
315	1	1	0
366	1	1	0
364	1	2	0
269	1	2	0
321	1	2	0
242	1	2	0
722	1	2	0
385	1	2	0
342	1	2	0
259	1	1	0
271	1	1	0
302	1	2	0
255	1	2	0
246	1	2	0
259	1	2	0
240	1	2	0
266	1	2	0
261	1	1	0
260	1	2	0
275	1	1	0
259	1	1	0
273	1	2	0
292	1	2	0
301	1	1	0
756	1	2	0
351	1	1	0
243	1	2	0
244	1	1	0
216	1	1	0
248	1	1	0
203	1	1	0
365	1	2	0
283	1	2	0
267	1	2	0
226	1	1	0
298	1	1	0
280	1	1	0
223	1	1	0
258	1	2	0
219	1	1	0
282	1	2	0
359	1	2	0
370	1	1	0
270	1	2	0
245	1	2	0
251	1	1	0
257	1	1	0
290	1	1	0
366	1	2	0
273	1	2	0
253	1	1	0
281	1	2	0
265	1	2	0
233	1	2	0
239	1	1	0
227	1	2	0
206	1	1	0
255	1	1	0
257	1	1	0
285	1	2	0
222	1	1	0
270	1	2	0
236	1	1	0
243	1	1	0
242	1	2	0
282	1	2	0
259	1	1	0
256	1	2	0
264	1	2	0
269	1	2	0
263	1	1	0
221	1	1	0
251	1	2	0
266	1	2	0
256	1	2	0
246	1	1	0
271	1	1	0
362	1	2	0
285	1	2	0
258	1	1	0
264	1	2	0
263	1	2	0
269	1	1	0
250	1	1	0
236	1	2	0
277	1	1	0
229	1	1	0
344	1	1	0
249	1	1	0
244	1	1	0
319	1	2	0
321	1	2	0
285	1	2	0
292	1	2	0
574	1	1	0
233	1	1	0
210	1	1	0
254	1	2	0
262	1	2	0
254	1	2	0
357	1	1	0
277	1	2	0
228	1	1	0
247	1	1	0
199	1	1	0
278	1	2	0
272	1	1	0
574	1	1	0
