# Supplementary material for: Tracking the Time Course of Bayesian Inference With Event-Related Potentials:A Study Using the Central Cue Posner Paradigm
Source: Front Psychol. 2019 Jun 19;10:1424. doi: 10.3389/fpsyg.2019.01424 (PMC6593096; doi:10.3389/fpsyg.2019.01424)
Supplement: Supplementary file 2 [file Data_Sheet_1.ZIP › Subject13.csv]

RT	block_validity_50__1_68__2__86_3	valid_1____invalid_2	correct_0_directionerrors_1___anticipations_2____omissions_3
362	3	1	0
390	3	1	0
414	3	2	0
382	3	1	0
381	3	1	0
333	3	1	0
355	3	1	0
374	3	1	0
349	3	1	0
346	3	1	0
360	3	2	0
375	3	1	0
394	3	1	0
338	3	1	0
487	3	2	0
461	3	2	0
428	3	2	0
460	3	1	0
365	3	1	0
449	3	1	0
399	3	1	0
421	3	1	0
456	3	1	0
431	3	1	0
430	3	1	0
395	3	1	0
477	3	1	0
386	3	1	0
364	3	1	0
432	3	1	0
416	3	2	0
456	3	1	0
399	3	1	0
369	3	1	0
558	3	2	0
357	3	1	0
389	3	1	0
357	3	1	0
348	3	1	0
429	3	2	0
498	3	1	0
427	3	2	0
383	3	1	0
417	3	2	0
435	3	1	0
410	3	2	0
432	3	1	0
407	3	1	0
385	3	1	0
368	3	1	0
419	3	1	0
404	3	1	0
375	3	1	0
479	3	1	0
416	3	1	0
367	3	1	0
379	3	1	0
373	3	1	0
435	3	1	0
478	3	1	0
479	3	1	0
426	3	1	0
335	3	1	0
535	3	2	0
487	3	1	0
486	3	1	0
492	3	1	0
428	3	1	0
460	3	1	0
386	3	1	0
482	3	1	0
484	3	1	0
482	3	1	0
342	3	1	0
346	3	1	0
300	3	1	0
477	3	1	0
454	3	1	0
503	3	1	0
401	3	1	0
462	3	1	0
536	3	2	0
457	3	2	0
525	3	1	0
468	3	1	0
399	3	1	0
380	3	1	0
291	3	1	0
367	3	1	0
449	3	1	0
415	3	1	0
369	3	1	0
454	3	1	0
460	3	1	0
426	3	1	0
449	3	1	0
391	3	1	0
467	3	1	0
503	3	1	0
371	3	1	0
402	3	1	0
453	3	2	0
358	3	1	0
407	3	1	0
424	3	2	0
493	3	1	0
514	3	1	0
483	3	1	0
497	3	2	0
452	3	1	0
459	3	1	0
450	3	2	0
397	3	1	0
402	3	1	0
408	3	1	0
490	3	1	0
441	3	2	0
451	3	1	0
340	3	1	0
332	3	1	0
466	3	1	0
528	3	1	0
316	3	1	0
665	3	2	0
434	3	1	0
414	3	1	0
397	3	1	0
476	3	1	0
476	3	1	0
546	3	1	0
728	3	2	0
587	3	1	0
422	3	1	0
442	3	1	0
450	3	1	0
415	3	1	0
545	3	1	0
395	3	1	0
420	3	1	0
498	3	1	0
485	3	1	0
406	3	1	0
408	3	1	0
465	3	1	0
443	3	1	0
438	3	1	0
518	3	1	0
512	3	1	0
474	3	1	0
428	3	1	0
544	3	1	0
436	3	1	0
438	3	1	0
448	3	1	0
417	3	1	0
403	3	1	0
459	3	1	0
441	3	1	0
492	3	1	0
523	3	1	0
524	3	1	0
452	3	1	0
465	3	1	0
428	3	1	0
364	3	1	0
413	3	1	0
502	3	2	0
460	3	2	0
488	3	1	0
501	3	2	0
434	3	1	0
450	3	1	0
487	3	1	0
454	3	1	0
450	3	1	0
368	3	1	0
394	3	1	0
524	3	1	0
348	3	1	0
550	3	2	0
519	3	1	0
498	3	1	0
476	3	1	0
478	3	2	0
463	3	2	0
481	3	1	0
487	3	1	0
569	3	1	0
517	3	1	0
507	3	1	0
461	3	1	0
531	3	2	0
466	3	1	0
485	3	1	0
472	3	1	0
478	3	1	0
516	3	1	0
457	3	1	0
476	3	1	0
421	3	1	0
393	1	1	0
411	1	2	0
434	1	1	0
402	1	2	0
425	1	1	0
442	1	2	0
487	1	2	0
490	1	2	0
432	1	2	0
467	1	1	0
481	1	1	0
478	1	2	0
552	1	2	0
489	1	1	0
485	1	1	0
462	1	2	0
440	1	2	0
501	1	1	0
491	1	1	0
494	1	2	0
515	1	1	0
474	1	2	0
483	1	1	0
532	1	2	0
557	1	2	0
456	1	1	0
493	1	2	0
441	1	1	0
528	1	2	0
471	1	2	0
377	1	2	0
466	1	2	0
466	1	1	0
583	1	2	0
499	1	1	0
549	1	2	0
494	1	2	0
530	1	2	0
493	1	1	0
606	1	2	0
427	1	1	0
484	1	1	0
508	1	2	0
449	1	1	0
500	1	2	0
524	1	2	0
511	1	1	0
530	1	1	0
462	1	2	0
499	1	2	0
468	1	1	0
454	1	1	0
515	1	1	0
486	1	1	0
490	1	2	0
495	1	1	0
436	1	1	0
531	1	1	0
447	1	1	0
446	1	1	0
473	1	2	0
493	1	2	0
543	1	2	0
536	1	2	0
484	1	1	0
516	1	1	0
474	1	2	0
523	1	2	0
494	1	1	0
490	1	2	0
554	1	2	0
545	1	2	0
547	1	2	0
527	1	1	0
515	1	1	0
632	1	2	0
490	1	2	0
509	1	1	0
500	1	2	0
467	1	1	0
512	1	2	0
526	1	1	0
534	1	1	0
479	1	1	0
480	1	1	0
482	1	1	0
454	1	1	0
464	1	2	0
468	1	2	0
519	1	1	0
518	1	1	0
571	1	1	0
391	1	1	0
557	1	2	0
442	1	1	0
449	1	1	0
534	1	2	0
497	1	2	0
558	1	2	0
513	1	1	0
408	1	2	0
449	1	2	0
432	1	2	0
494	1	1	0
426	1	2	0
423	1	2	0
424	1	2	0
451	1	2	0
481	1	1	0
439	1	1	0
507	1	2	0
476	1	2	0
433	1	2	0
465	1	1	0
587	1	2	0
423	1	1	0
513	1	2	0
503	1	1	0
459	1	2	0
428	1	2	0
454	1	1	0
606	1	2	0
637	1	2	0
414	1	2	0
480	1	1	0
431	1	1	0
485	1	1	0
446	1	2	0
553	1	1	0
402	1	1	0
598	1	2	0
553	1	1	0
537	1	2	0
483	1	1	0
483	1	1	0
551	1	2	0
531	1	2	0
556	1	2	0
536	1	1	0
565	1	1	0
535	1	1	0
562	1	2	0
506	1	2	0
537	1	1	0
494	1	1	0
516	1	2	0
471	1	1	0
521	1	2	0
426	1	1	0
478	1	1	0
488	1	1	0
468	1	1	0
528	1	1	0
547	1	1	0
512	1	1	0
446	1	2	0
520	1	2	0
582	1	2	0
567	1	1	0
552	1	2	0
506	1	2	0
456	1	1	0
522	1	2	0
642	1	1	0
626	1	2	0
553	1	2	0
577	1	1	0
598	1	1	0
619	1	2	0
559	1	2	0
645	1	2	0
529	1	1	0
580	1	2	1
835	1	1	0
651	1	2	0
797	1	2	0
469	1	1	0
537	1	1	0
474	1	2	0
570	1	2	0
654	1	1	0
585	1	1	0
611	1	1	0
539	1	1	0
556	1	1	0
600	1	2	0
603	1	2	0
612	1	1	0
642	1	2	0
490	1	2	0
541	1	1	0
566	1	2	0
616	1	2	0
553	1	1	0
554	1	1	0
559	1	1	0
565	1	1	0
560	1	1	0
479	1	1	0
498	1	2	0
489	2	2	0
522	2	1	0
483	2	2	0
439	2	1	0
512	2	2	0
421	2	1	0
456	2	2	0
509	2	1	0
465	2	2	0
449	2	2	0
461	2	2	0
461	2	1	0
553	2	2	0
460	2	1	0
518	2	1	0
507	2	2	0
509	2	2	0
494	2	1	0
527	2	1	0
544	2	2	0
530	2	1	0
533	2	2	0
537	2	1	0
438	2	2	0
512	2	1	0
468	2	1	0
464	2	1	0
704	2	2	0
484	2	1	0
543	2	1	0
492	2	1	0
448	2	1	0
483	2	1	0
533	2	1	0
574	2	2	0
660	2	2	0
514	2	1	0
499	2	2	0
528	2	1	0
554	2	1	0
527	2	1	0
516	2	1	0
533	2	2	0
497	2	1	0
589	2	2	0
509	2	1	0
483	2	1	0
542	2	1	0
477	2	1	0
549	2	1	0
530	2	1	0
517	2	1	0
493	2	1	0
545	2	2	0
429	2	1	0
411	2	1	0
453	2	1	0
519	2	2	0
540	2	1	0
593	2	1	0
537	2	2	0
571	2	1	0
506	2	1	0
557	2	1	0
464	2	1	0
521	2	1	0
496	2	1	0
618	2	1	0
738	2	2	0
493	2	1	0
549	2	2	0
494	2	2	0
508	2	1	0
520	2	1	0
523	2	1	0
444	2	1	0
525	2	1	0
612	2	1	0
510	2	1	0
472	2	2	0
530	2	2	0
444	2	1	0
495	2	1	0
483	2	1	0
508	2	2	0
586	2	1	0
659	2	2	0
598	2	1	0
667	2	2	0
491	2	1	0
538	2	1	0
481	2	1	0
414	2	1	0
362	2	1	0
610	2	2	0
542	2	1	0
588	2	1	0
578	2	1	0
612	2	2	0
499	2	1	0
532	2	1	0
506	2	1	0
474	2	2	0
517	2	1	0
477	2	1	0
478	2	1	0
510	2	2	0
492	2	1	0
584	2	1	0
522	2	1	0
451	2	2	0
503	2	2	0
551	2	2	0
483	2	2	0
634	2	1	0
539	2	1	0
492	2	2	0
471	2	1	0
556	2	1	0
618	2	2	0
691	2	2	0
619	2	2	0
490	2	1	0
513	2	1	0
601	2	2	0
486	2	1	0
544	2	2	0
568	2	2	0
501	2	1	0
363	2	1	0
508	2	1	0
534	2	1	0
433	2	1	0
517	2	1	0
609	2	1	0
658	2	2	0
501	2	1	0
527	2	1	0
483	2	1	0
522	2	2	0
499	2	1	0
541	2	1	0
527	2	1	0
611	2	1	0
464	2	1	0
500	2	1	0
526	2	2	0
569	2	1	0
567	2	1	0
554	2	1	0
554	2	1	0
496	2	1	0
566	2	1	0
575	2	1	0
671	2	2	0
555	2	2	0
595	2	2	0
552	2	1	0
477	2	1	0
609	2	2	0
555	2	1	0
580	2	2	0
610	2	1	0
578	2	1	0
601	2	1	0
620	2	1	0
610	2	1	0
562	2	1	0
624	2	1	0
615	2	2	0
504	2	1	0
560	2	1	0
531	2	1	0
626	2	1	0
554	2	1	0
697	2	1	0
579	2	1	0
589	2	1	0
653	2	2	0
530	2	1	0
493	2	2	0
558	2	2	0
495	2	1	0
510	2	2	0
473	2	1	0
531	2	2	0
576	2	1	0
548	2	1	0
604	2	2	0
608	2	1	0
602	2	2	0
531	2	1	0
499	2	1	0
638	2	1	0
536	2	1	0
528	2	1	0
576	2	2	0
453	2	2	0
499	2	1	0
512	2	2	0
