# Supplementary material for: Tracking the Time Course of Bayesian Inference With Event-Related Potentials:A Study Using the Central Cue Posner Paradigm
Source: Front Psychol. 2019 Jun 19;10:1424. doi: 10.3389/fpsyg.2019.01424 (PMC6593096; doi:10.3389/fpsyg.2019.01424)
Supplement: Supplementary file 2 [file Data_Sheet_1.ZIP › Subject11.csv]

RT	block_validity_50__1_68__2__86_3	valid_1____invalid_2	correct_0_directionerrors_1___anticipations_2____omissions_3
241	3	1	0
255	3	1	0
0	3	1	3
267	3	2	0
261	3	1	0
189	3	1	0
275	3	1	0
300	3	1	0
225	3	2	0
269	3	1	0
262	3	2	0
259	3	2	0
228	3	1	0
246	3	1	0
246	3	1	0
245	3	1	0
212	3	1	0
211	3	1	0
238	3	1	0
268	3	1	0
245	3	1	0
228	3	1	0
225	3	1	0
258	3	1	0
266	3	1	0
225	3	1	0
230	3	1	0
258	3	1	0
241	3	1	0
215	3	1	0
240	3	1	0
227	3	1	0
213	3	1	0
221	3	1	0
204	3	1	0
215	3	1	0
201	3	1	0
207	3	1	0
197	3	1	0
200	3	1	0
246	3	2	0
250	3	1	0
210	3	1	0
168	3	1	2
169	3	1	2
245	3	2	0
237	3	1	0
184	3	1	0
212	3	1	0
241	3	2	0
212	3	2	0
195	3	1	0
215	3	1	0
250	3	2	0
365	3	1	0
257	3	1	0
226	3	2	1
221	3	1	0
207	3	2	0
277	3	1	0
233	3	1	0
219	3	1	0
214	3	1	0
193	3	1	0
227	3	1	0
281	3	1	0
256	3	1	0
201	3	1	0
230	3	1	0
204	3	1	0
222	3	1	0
231	3	1	0
215	3	1	0
232	3	1	0
229	3	1	0
200	3	1	0
205	3	1	0
237	3	1	0
211	3	1	0
183	3	1	0
212	3	1	0
208	3	1	0
178	3	1	2
193	3	1	0
0	3	1	3
321	3	2	0
200	3	1	0
340	3	2	0
296	3	1	0
228	3	1	0
265	3	2	0
266	3	1	0
226	3	1	0
220	3	1	0
252	3	1	0
203	3	1	0
250	3	1	0
261	3	1	0
237	3	1	0
272	3	1	0
294	3	1	0
241	3	1	0
229	3	1	0
228	3	1	0
280	3	2	0
234	3	1	0
257	3	2	0
199	3	1	0
217	3	1	0
225	3	1	0
225	3	1	0
237	3	1	0
215	3	2	0
200	3	2	0
229	3	2	0
208	3	1	0
206	3	1	0
191	3	1	0
223	3	1	0
236	3	1	0
222	3	1	0
272	3	1	0
262	3	1	0
233	3	1	0
216	3	1	0
206	3	1	0
239	3	1	0
270	3	2	0
194	3	1	0
200	3	1	0
272	3	1	0
290	3	2	0
201	3	1	0
232	3	2	0
232	3	1	0
184	3	1	0
221	3	1	0
210	3	1	0
230	3	1	0
253	3	1	0
201	3	1	0
225	3	1	0
222	3	1	0
187	3	1	0
221	3	1	0
239	3	1	0
257	3	1	0
295	3	2	0
232	3	1	0
263	3	1	0
215	3	1	0
211	3	1	0
260	3	1	0
258	3	1	0
211	3	1	0
232	3	1	0
252	3	1	0
174	3	1	2
213	3	1	0
169	3	1	2
227	3	1	0
193	3	1	0
220	3	1	0
203	3	1	0
308	3	1	0
210	3	1	0
274	3	2	0
218	3	1	0
301	3	1	0
251	3	1	0
196	3	1	0
185	3	1	0
241	3	1	0
264	3	1	0
187	3	1	0
315	3	1	0
371	3	2	0
204	3	1	0
194	3	1	1
243	3	1	0
218	3	1	0
163	3	1	2
190	3	1	0
130	3	1	2
195	3	1	0
226	3	1	0
286	3	1	0
240	3	1	0
236	3	1	0
216	3	1	0
381	3	2	0
220	3	2	0
223	3	1	0
217	3	1	0
248	3	1	0
232	3	1	0
292	3	1	0
171	3	2	2
206	3	1	0
197	3	1	0
320	2	1	0
204	2	1	0
181	2	1	0
176	2	1	2
217	2	2	0
237	2	2	0
215	2	1	0
206	2	1	0
221	2	1	0
236	2	2	0
213	2	1	0
206	2	2	0
244	2	1	0
209	2	2	0
241	2	1	0
191	2	2	0
192	2	1	0
260	2	2	0
253	2	2	0
289	2	1	1
259	2	1	0
245	2	2	0
196	2	1	0
226	2	1	0
208	2	1	0
254	2	1	0
229	2	1	0
275	2	2	0
244	2	1	0
321	2	2	0
236	2	1	0
276	2	1	0
241	2	2	0
209	2	1	0
245	2	2	0
206	2	1	0
318	2	2	0
252	2	1	0
225	2	1	0
288	2	2	0
295	2	1	0
256	2	2	0
217	2	1	0
250	2	2	0
233	2	1	0
252	2	2	0
278	2	1	0
240	2	1	0
212	2	1	0
331	2	2	0
205	2	2	0
245	2	1	0
280	2	1	0
217	2	1	0
239	2	1	0
246	2	2	0
199	2	1	0
233	2	1	0
233	2	1	0
242	2	1	0
222	2	1	0
231	2	1	0
199	2	1	0
275	2	1	0
286	2	2	0
243	2	2	0
279	2	2	0
210	2	2	0
265	2	1	0
190	2	2	0
208	2	1	0
202	2	1	0
238	2	2	0
261	2	2	0
230	2	1	0
297	2	1	0
205	2	1	0
221	2	1	0
215	2	1	0
249	2	1	0
226	2	1	0
281	2	1	0
225	2	1	0
227	2	1	0
240	2	1	0
301	2	2	0
214	2	1	0
194	2	1	0
186	2	1	0
215	2	2	0
220	2	1	0
248	2	1	0
255	2	2	0
247	2	1	0
233	2	1	0
200	2	1	0
214	2	2	0
198	2	1	0
263	2	1	0
185	2	1	0
290	2	1	0
236	2	1	0
244	2	1	0
218	2	1	0
165	2	1	2
204	2	1	0
220	2	1	0
220	2	2	0
194	2	1	0
175	2	2	2
247	2	2	0
236	2	2	0
204	2	1	0
213	2	2	0
256	2	2	0
305	2	1	0
266	2	2	0
193	2	1	0
165	2	1	2
191	2	1	0
225	2	1	0
176	2	2	2
196	2	1	0
266	2	2	0
194	2	1	0
223	2	1	0
230	2	1	0
202	2	1	0
181	2	1	0
243	2	1	0
217	2	1	0
274	2	2	0
258	2	2	0
273	2	2	0
206	2	1	0
200	2	1	0
213	2	1	0
213	2	1	0
277	2	1	0
203	2	1	0
201	2	1	0
221	2	2	0
197	2	1	0
235	2	1	0
210	2	1	0
264	2	2	0
203	2	1	0
238	2	1	0
218	2	1	0
258	2	1	0
199	2	1	0
214	2	1	0
284	2	1	0
218	2	1	0
203	2	1	0
237	2	2	0
210	2	1	0
199	2	1	0
260	2	1	0
233	2	1	0
240	2	1	0
291	2	2	0
232	2	1	0
277	2	2	0
217	2	1	0
214	2	2	0
201	2	1	0
259	2	1	0
290	2	2	0
199	2	1	0
227	2	2	0
216	2	1	0
260	2	2	0
229	2	1	0
290	2	2	0
193	2	1	0
206	2	2	0
204	2	2	0
251	2	2	0
228	2	2	0
221	2	1	0
209	2	1	0
277	2	2	0
313	2	2	0
223	2	1	0
255	2	2	0
440	2	1	0
214	2	1	0
224	2	1	0
690	2	1	0
260	2	1	0
236	2	1	0
233	2	1	0
278	2	2	0
217	2	1	0
228	2	1	0
218	2	2	0
206	2	1	0
292	2	2	0
166	2	1	2
254	1	1	0
271	1	2	0
239	1	2	0
246	1	2	0
213	1	2	0
203	1	1	0
163	1	1	2
191	1	1	0
194	1	1	0
240	1	1	0
216	1	1	0
234	1	1	0
237	1	1	0
188	1	1	0
176	1	1	2
216	1	1	0
212	1	2	0
195	1	1	0
202	1	1	0
177	1	1	2
238	1	2	0
206	1	2	0
218	1	1	0
198	1	2	0
191	1	2	0
221	1	1	0
228	1	2	0
277	1	1	0
208	1	2	0
193	1	1	0
167	1	1	2
172	1	1	2
158	1	1	2
188	1	1	0
226	1	2	0
163	1	1	2
216	1	1	0
234	1	1	0
245	1	2	0
236	1	2	0
210	1	2	0
235	1	1	0
209	1	2	0
253	1	2	0
192	1	1	0
196	1	1	0
258	1	2	0
240	1	2	0
229	1	2	0
182	1	1	0
127	1	1	2
256	1	2	0
166	1	2	2
214	1	1	0
204	1	1	0
207	1	2	0
214	1	1	0
222	1	2	0
251	1	2	0
201	1	2	0
214	1	2	0
223	1	1	0
176	1	2	2
206	1	2	0
222	1	1	0
232	1	1	0
264	1	1	0
236	1	1	0
236	1	2	0
278	1	2	0
224	1	2	0
213	1	2	0
211	1	2	0
332	1	1	0
189	1	2	0
310	1	1	0
234	1	2	0
395	1	1	0
269	1	1	1
265	1	1	0
217	1	2	0
245	1	2	0
228	1	1	0
191	1	1	0
213	1	2	0
222	1	2	0
235	1	2	0
200	1	1	0
210	1	1	0
212	1	1	0
213	1	2	0
164	1	2	2
195	1	2	0
164	1	2	2
320	1	1	0
192	1	2	0
248	1	2	0
202	1	2	0
280	1	2	0
267	1	2	0
284	1	1	0
189	1	1	0
0	1	2	3
193	1	2	0
182	1	1	0
202	1	1	0
187	1	1	0
164	1	1	2
263	1	2	0
200	1	1	0
203	1	2	0
218	1	2	0
192	1	2	0
194	1	1	0
183	1	2	0
271	1	2	0
196	1	2	0
180	1	1	0
163	1	1	2
217	1	1	0
247	1	2	0
183	1	1	0
196	1	2	0
249	1	1	0
150	1	2	2
201	1	1	0
205	1	2	0
226	1	2	0
263	1	2	0
238	1	2	0
218	1	1	0
199	1	1	0
241	1	2	0
176	1	1	2
190	1	2	0
206	1	2	0
324	1	1	0
426	1	2	0
317	1	1	0
211	1	1	0
200	1	1	0
185	1	1	0
197	1	1	0
201	1	1	0
184	1	2	0
199	1	1	0
219	1	1	0
427	1	2	0
225	1	1	0
146	1	1	2
190	1	2	0
223	1	2	0
261	1	2	0
128	1	2	2
245	1	2	0
227	1	2	0
168	1	2	2
251	1	2	0
134	1	1	2
263	1	2	0
191	1	2	0
166	1	2	2
232	1	1	0
194	1	2	0
232	1	1	0
217	1	2	0
222	1	1	0
261	1	1	0
271	1	2	0
237	1	2	0
200	1	2	0
212	1	1	1
227	1	1	0
390	1	2	0
263	1	2	0
256	1	1	0
195	1	1	0
253	1	2	0
280	1	1	0
219	1	1	0
223	1	2	0
265	1	1	0
274	1	2	0
259	1	1	0
236	1	1	0
290	1	2	0
240	1	1	0
186	1	1	0
222	1	1	0
411	1	1	0
183	1	2	0
302	1	1	1
249	1	2	0
292	1	2	0
437	1	1	0
230	1	2	0
163	1	1	2
243	1	2	0
244	1	2	0
285	1	1	0
