# Supplementary material for: Tracking the Time Course of Bayesian Inference With Event-Related Potentials:A Study Using the Central Cue Posner Paradigm
Source: Front Psychol. 2019 Jun 19;10:1424. doi: 10.3389/fpsyg.2019.01424 (PMC6593096; doi:10.3389/fpsyg.2019.01424)
Supplement: Supplementary file 2 [file Data_Sheet_1.ZIP › Subject10.csv]

RT	block_validity_50__1_68__2__86_3	valid_1____invalid_2	correct_0_directionerrors_1___anticipations_2____omissions_3
309	3	1	0
325	3	2	0
318	3	1	0
431	3	1	0
292	3	1	0
246	3	2	0
408	3	1	0
304	3	2	0
308	3	1	0
247	3	1	0
264	3	1	0
257	3	1	0
250	3	1	0
297	3	2	0
246	3	2	0
347	3	1	0
237	3	1	0
254	3	2	0
557	3	1	0
355	3	2	0
323	3	1	0
269	3	1	0
214	3	1	0
149	3	1	2
186	3	1	0
230	3	1	0
278	3	1	0
186	3	1	0
309	3	1	0
389	3	1	0
241	3	1	0
193	3	1	0
172	3	2	2
414	3	1	0
257	3	1	0
278	3	1	0
279	3	1	0
255	3	2	0
243	3	2	0
251	3	1	0
211	3	1	0
166	3	1	2
397	3	2	1
461	3	1	0
317	3	1	0
297	3	1	0
196	3	1	0
240	3	1	0
255	3	1	0
239	3	1	0
390	3	1	0
329	3	1	0
450	3	1	0
171	3	1	2
254	3	1	0
162	3	1	2
206	3	1	0
195	3	1	0
196	3	1	0
198	3	1	0
293	3	2	0
223	3	1	0
185	3	1	0
252	3	1	0
227	3	1	0
207	3	1	0
125	3	1	2
170	3	1	2
185	3	1	0
167	3	1	2
209	3	1	0
238	3	1	0
173	3	1	2
240	3	1	0
105	3	1	2
242	3	1	0
211	3	1	0
131	3	1	2
223	3	1	0
204	3	1	0
251	3	1	0
309	3	1	0
378	3	2	0
280	3	1	0
239	3	1	0
249	3	1	0
208	3	1	0
267	3	1	0
369	3	2	0
316	3	1	0
207	3	1	0
905	3	1	0
320	3	1	0
348	3	1	0
188	3	1	0
262	3	1	0
220	3	1	0
171	3	1	2
182	3	1	0
196	3	1	0
224	3	1	0
242	3	1	0
205	3	1	0
182	3	1	0
213	3	1	0
219	3	1	0
191	3	1	0
195	3	1	0
193	3	1	0
227	3	1	0
195	3	2	0
248	3	1	0
290	3	2	0
257	3	1	0
272	3	2	0
258	3	1	0
267	3	1	0
248	3	1	0
260	3	1	0
205	3	1	0
215	3	1	0
225	3	1	0
235	3	1	0
272	3	1	0
188	3	1	0
287	3	2	0
259	3	1	0
265	3	1	0
200	3	1	0
229	3	1	0
206	3	1	0
164	3	1	2
255	3	1	0
206	3	1	0
234	3	2	1
422	3	1	0
264	3	1	0
325	3	2	0
363	3	1	0
300	3	2	0
310	3	1	0
271	3	1	0
240	3	1	0
259	3	1	0
231	3	1	0
399	3	2	0
261	3	1	0
201	3	1	0
212	3	1	0
288	3	1	0
213	3	1	0
168	3	1	2
256	3	1	0
267	3	1	0
280	3	1	0
237	3	1	0
335	3	2	0
299	3	1	0
298	3	1	0
208	3	1	0
215	3	1	0
289	3	1	0
372	3	1	0
255	3	1	0
196	3	1	0
193	3	1	0
183	3	1	0
196	3	2	0
179	3	1	2
213	3	1	0
196	3	1	0
285	3	1	0
228	3	1	0
215	3	1	0
262	3	1	0
237	3	1	0
171	3	1	2
191	3	1	0
159	3	1	2
170	3	1	2
185	3	1	0
369	3	2	0
226	3	1	0
222	3	1	0
215	3	1	0
205	3	1	0
671	3	1	0
292	3	1	0
195	3	1	0
156	3	1	2
186	3	2	1
241	3	1	0
205	3	1	0
160	3	2	2
261	3	1	0
223	3	1	0
213	3	1	0
190	3	1	0
553	3	2	0
393	3	1	0
253	2	1	0
261	2	2	0
204	2	2	0
245	2	1	0
213	2	1	0
246	2	1	0
258	2	2	0
180	2	1	0
239	2	2	0
201	2	1	0
193	2	1	0
178	2	1	2
229	2	2	0
229	2	2	0
249	2	1	0
207	2	1	0
203	2	1	0
205	2	1	0
257	2	1	0
367	2	1	0
194	2	1	0
200	2	2	0
361	2	2	0
237	2	1	0
195	2	1	0
216	2	2	0
228	2	1	0
227	2	1	0
219	2	1	0
165	2	1	2
203	2	1	0
174	2	1	2
198	2	1	0
252	2	2	0
203	2	1	0
200	2	1	0
241	2	2	0
402	2	1	0
234	2	1	0
332	2	2	0
292	2	1	0
256	2	2	0
327	2	2	0
248	2	2	0
307	2	1	0
268	2	1	0
238	2	1	0
250	2	1	0
295	2	2	0
219	2	1	0
237	2	1	0
270	2	1	0
277	2	1	0
332	2	1	0
292	2	1	0
390	2	1	0
250	2	1	0
283	2	1	0
275	2	1	0
299	2	1	0
319	2	2	0
250	2	1	0
331	2	2	0
322	2	1	0
354	2	2	0
264	2	1	0
243	2	2	0
282	2	1	0
260	2	1	0
386	2	1	0
263	2	1	0
389	2	2	0
340	2	1	0
256	2	1	0
267	2	2	0
676	2	1	0
278	2	2	0
253	2	2	0
261	2	1	0
194	2	1	0
246	2	1	0
405	2	1	0
409	2	1	0
509	2	2	0
619	2	1	0
507	2	2	0
365	2	2	0
348	2	1	0
306	2	1	0
368	2	1	0
384	2	1	0
322	2	2	0
304	2	2	0
276	2	1	0
341	2	2	0
252	2	2	0
372	2	1	0
278	2	2	0
249	2	1	0
226	2	1	0
235	2	2	0
356	2	1	0
264	2	2	0
315	2	1	0
303	2	2	0
393	2	1	0
269	2	1	0
269	2	1	0
240	2	1	0
245	2	1	0
275	2	1	0
256	2	2	0
478	2	1	0
436	2	1	0
297	2	2	0
291	2	1	0
255	2	2	0
297	2	1	0
281	2	2	0
232	2	1	0
256	2	2	0
355	2	1	0
228	2	1	0
253	2	1	0
317	2	2	0
301	2	2	0
230	2	1	0
217	2	1	0
207	2	1	0
196	2	1	0
212	2	1	0
191	2	1	0
280	2	1	0
147	2	1	2
299	2	2	0
582	2	2	0
404	2	1	0
255	2	1	0
210	2	2	0
249	2	1	0
208	2	1	0
183	2	1	0
321	2	2	0
244	2	2	0
217	2	1	0
202	2	1	0
322	2	2	0
258	2	2	0
219	2	1	0
196	2	1	0
319	2	2	0
342	2	2	0
275	2	2	0
347	2	2	0
260	2	1	0
240	2	2	0
508	2	1	0
251	2	1	0
253	2	1	0
229	2	1	0
221	2	1	0
248	2	1	0
253	2	1	0
322	2	2	0
301	2	1	0
221	2	1	0
211	2	1	0
285	2	2	0
229	2	1	0
308	2	1	0
237	2	1	0
212	2	1	0
245	2	2	0
199	2	1	0
139	2	1	2
200	2	1	0
324	2	2	0
276	2	1	0
196	2	1	0
258	2	2	0
213	2	1	0
198	2	1	0
302	2	1	0
226	2	1	0
208	2	1	0
192	2	1	0
642	2	2	0
317	2	1	0
246	2	1	0
228	2	1	0
246	2	1	0
231	2	1	0
187	2	1	0
325	2	2	0
196	2	1	0
367	2	2	1
277	2	1	0
276	2	2	0
173	2	1	2
249	2	2	0
228	1	2	0
275	1	1	0
242	1	2	0
274	1	1	0
225	1	2	0
320	1	2	0
232	1	2	0
289	1	1	0
237	1	1	0
204	1	1	0
232	1	2	0
242	1	1	0
240	1	1	0
282	1	2	0
233	1	2	0
200	1	1	0
183	1	1	0
259	1	1	0
220	1	1	0
219	1	1	0
117	1	1	2
214	1	2	0
244	1	1	1
249	1	2	0
233	1	1	0
260	1	2	0
253	1	2	0
218	1	1	0
174	1	1	2
279	1	2	0
264	1	2	0
171	1	2	2
155	1	2	2
259	1	1	0
226	1	1	0
246	1	1	0
263	1	2	0
244	1	2	0
323	1	2	0
311	1	2	0
285	1	2	0
317	1	1	0
187	1	1	0
202	1	2	0
245	1	1	0
221	1	2	0
291	1	1	0
195	1	2	0
250	1	2	0
691	1	2	0
247	1	2	0
170	1	1	2
241	1	1	0
238	1	2	0
229	1	1	0
367	1	2	0
299	1	2	0
283	1	2	0
329	1	2	0
315	1	1	0
294	1	1	0
202	1	2	0
190	1	2	0
263	1	1	0
341	1	2	0
185	1	2	0
284	1	1	0
241	1	2	0
232	1	2	0
188	1	1	0
192	1	2	0
276	1	2	0
255	1	1	0
181	1	1	0
377	1	1	0
207	1	1	0
188	1	2	0
315	1	1	0
296	1	2	1
259	1	2	0
286	1	1	0
259	1	1	0
240	1	1	0
273	1	1	0
208	1	1	0
216	1	2	0
186	1	2	0
298	1	1	0
209	1	2	0
214	1	1	0
233	1	1	0
216	1	1	0
246	1	1	0
238	1	2	0
243	1	2	0
240	1	1	0
276	1	1	0
407	1	2	0
250	1	2	0
259	1	1	0
235	1	2	0
264	1	1	0
207	1	1	0
230	1	2	0
280	1	1	0
434	1	1	0
215	1	1	0
325	1	2	0
253	1	1	0
319	1	1	0
148	1	1	2
226	1	2	0
280	1	1	0
258	1	2	0
251	1	1	0
245	1	2	0
246	1	1	0
214	1	1	0
248	1	2	0
253	1	1	0
322	1	2	0
209	1	1	0
202	1	2	0
210	1	2	0
230	1	1	0
304	1	1	0
272	1	2	0
219	1	2	0
261	1	1	0
218	1	2	0
336	1	1	0
208	1	1	0
210	1	1	0
180	1	1	0
108	1	2	2
194	1	1	0
190	1	1	0
184	1	2	0
158	1	2	2
214	1	2	0
187	1	2	0
252	1	1	0
209	1	2	0
251	1	1	0
233	1	1	0
256	1	2	0
711	1	1	0
222	1	1	0
145	1	1	2
159	1	2	2
155	1	2	2
200	1	1	0
211	1	2	0
183	1	2	0
222	1	1	0
242	1	2	0
240	1	2	0
230	1	1	0
244	1	2	0
272	1	1	0
259	1	2	0
239	1	2	0
276	1	2	0
200	1	1	0
209	1	2	0
248	1	1	0
200	1	2	0
170	1	2	2
203	1	1	0
225	1	1	0
207	1	2	0
211	1	2	0
195	1	1	0
215	1	1	0
248	1	2	0
245	1	2	0
187	1	2	0
261	1	2	0
219	1	2	0
199	1	2	0
236	1	1	0
246	1	1	0
251	1	2	0
249	1	2	0
214	1	1	0
229	1	1	0
243	1	1	0
324	1	1	0
365	1	1	0
256	1	2	0
219	1	1	0
217	1	2	0
211	1	2	0
457	1	1	0
296	1	2	0
252	1	1	0
212	1	1	0
236	1	2	0
245	1	2	0
217	1	2	0
