# Supplementary material for: Tracking the Time Course of Bayesian Inference With Event-Related Potentials:A Study Using the Central Cue Posner Paradigm
Source: Front Psychol. 2019 Jun 19;10:1424. doi: 10.3389/fpsyg.2019.01424 (PMC6593096; doi:10.3389/fpsyg.2019.01424)
Supplement: Supplementary file 2 [file Data_Sheet_1.ZIP › Subject28.csv]

RT	block_validity_50__1_68__2__86_3	valid_1____invalid_2	correct_0_directionerrors_1___anticipations_2____omissions_3
229	1	1	0
214	1	1	0
307	1	2	0
305	1	2	0
257	1	1	0
307	1	1	0
242	1	2	0
278	1	2	0
271	1	2	0
319	1	1	0
269	1	2	0
297	1	1	0
554	1	2	0
355	1	1	0
372	1	2	1
285	1	1	0
480	1	2	1
278	1	1	0
315	1	2	0
228	1	1	0
269	1	1	0
327	1	2	1
438	1	1	0
260	1	1	0
313	1	2	0
444	1	2	0
587	1	2	0
534	1	2	0
360	1	1	0
317	1	1	0
352	1	2	0
283	1	1	0
376	1	1	0
394	1	1	0
437	1	2	0
768	1	2	1
534	1	1	0
328	1	2	0
566	1	2	0
361	1	1	0
444	1	1	0
649	1	2	0
392	1	1	0
362	1	2	0
275	1	1	0
287	1	1	0
326	1	1	0
299	1	1	0
294	1	1	0
388	1	1	0
301	1	1	0
386	1	2	0
393	1	2	0
415	1	2	0
386	1	2	0
348	1	1	0
447	1	1	0
434	1	2	0
402	1	2	0
310	1	1	0
484	1	2	0
395	1	2	0
316	1	1	0
310	1	1	0
526	1	2	0
355	1	2	0
379	1	2	0
395	1	1	0
386	1	1	0
510	1	2	0
488	1	1	0
525	1	1	0
524	1	2	0
436	1	1	0
385	1	1	0
0	1	1	3
120	1	1	2
318	1	2	0
434	1	2	0
391	1	2	0
807	1	2	0
536	1	2	0
402	1	2	0
591	1	2	0
436	1	1	0
480	1	2	1
484	1	2	0
359	1	1	0
275	1	1	0
238	1	1	0
416	1	1	0
409	1	1	0
629	1	2	0
332	1	2	0
275	1	2	0
293	1	2	0
546	1	2	0
597	1	1	0
548	1	2	0
433	1	1	0
331	1	1	0
348	1	2	0
299	1	1	0
297	1	1	0
329	1	2	0
328	1	1	0
305	1	1	0
353	1	1	0
291	1	1	0
301	1	1	0
435	1	2	0
373	1	2	0
329	1	1	0
277	1	1	0
293	1	1	0
287	1	2	0
316	1	2	0
332	1	2	0
385	1	2	0
430	1	2	0
276	1	1	0
373	1	2	0
423	1	2	0
349	1	1	0
380	1	2	1
348	1	2	0
282	1	1	0
287	1	1	0
314	1	2	0
298	1	1	0
333	1	1	0
429	1	2	0
345	1	2	0
339	1	1	0
451	1	2	0
393	1	1	0
337	1	1	0
361	1	1	0
426	1	2	0
349	1	1	0
286	1	2	0
330	1	1	0
321	1	1	0
340	1	2	0
351	1	1	0
372	1	1	0
347	1	2	0
423	1	2	0
383	1	2	0
449	1	2	0
513	1	2	0
365	1	2	0
313	1	1	0
322	1	2	0
0	1	1	3
251	1	1	0
499	1	2	0
259	1	1	0
313	1	1	0
387	1	2	0
358	1	2	0
360	1	1	0
330	1	2	0
286	1	1	0
283	1	1	0
340	1	2	0
330	1	2	0
492	1	2	0
278	1	1	0
306	1	1	0
399	1	1	0
540	1	2	0
541	1	1	0
422	1	2	0
386	1	2	0
352	1	2	0
586	1	1	0
267	1	1	0
330	1	1	0
508	1	1	0
379	1	2	0
376	1	2	0
673	1	1	0
442	1	2	0
266	1	1	0
323	1	2	0
322	1	2	0
280	1	2	0
375	1	1	0
399	1	2	0
431	1	1	0
353	1	2	0
327	1	1	0
347	1	2	0
306	1	2	0
318	1	1	0
325	1	2	0
416	1	1	0
0	1	2	3
328	1	1	0
299	3	1	0
246	3	1	0
253	3	1	0
241	3	1	0
341	3	2	0
262	3	1	0
262	3	2	0
231	3	1	0
266	3	1	0
300	3	1	0
438	3	2	0
288	3	1	0
330	3	1	0
287	3	1	0
284	3	1	0
307	3	1	0
386	3	1	0
312	3	1	0
318	3	1	0
260	3	1	0
617	3	1	0
490	3	1	0
337	3	1	0
275	3	1	0
231	3	1	0
371	3	2	0
292	3	1	0
289	3	1	0
395	3	1	0
318	3	1	0
264	3	1	0
338	3	2	0
303	3	2	0
246	3	1	0
346	3	1	0
286	3	1	0
325	3	1	0
285	3	2	0
303	3	1	0
519	3	1	0
388	3	1	0
286	3	1	0
392	3	1	0
252	3	1	0
279	3	1	0
267	3	1	0
269	3	1	0
231	3	1	0
303	3	1	0
279	3	1	0
337	3	1	0
293	3	1	0
262	3	1	0
271	3	1	0
237	3	1	0
259	3	1	0
226	3	1	0
336	3	2	0
270	3	1	0
240	3	1	0
280	3	1	0
231	3	1	0
284	3	1	0
245	3	1	0
318	3	1	0
408	3	1	0
0	3	1	3
375	3	2	0
232	3	1	0
283	3	1	0
239	3	1	0
615	3	2	0
360	3	1	0
363	3	2	0
276	3	1	0
245	3	1	0
0	3	1	3
314	3	1	0
273	3	1	0
379	3	1	0
333	3	1	0
300	3	1	0
384	3	1	0
276	3	1	0
280	3	1	0
288	3	1	0
332	3	1	0
426	3	2	0
363	3	1	0
304	3	1	0
595	3	2	1
432	3	1	0
318	3	1	0
363	3	2	0
335	3	1	0
470	3	1	0
365	3	1	0
280	3	1	0
361	3	1	0
338	3	1	0
271	3	1	0
244	3	1	0
252	3	1	0
293	3	1	0
296	3	1	0
282	3	1	0
256	3	1	0
271	3	1	0
151	3	1	2
294	3	1	0
0	3	1	3
274	3	1	0
276	3	1	0
306	3	1	0
350	3	2	0
259	3	1	0
379	3	1	0
294	3	1	0
254	3	1	0
273	3	1	0
229	3	1	0
281	3	1	0
271	3	1	0
915	3	1	0
342	3	1	0
320	3	2	0
308	3	1	0
314	3	1	0
256	3	1	0
291	3	2	0
259	3	1	0
323	3	1	0
313	3	1	0
251	3	1	0
263	3	1	0
303	3	1	0
287	3	2	0
334	3	2	0
320	3	1	0
314	3	1	0
277	3	1	0
250	3	1	0
253	3	1	0
270	3	1	0
234	3	1	0
312	3	2	0
326	3	2	0
316	3	1	0
253	3	1	0
216	3	1	0
217	3	1	0
244	3	1	0
301	3	1	0
293	3	1	0
244	3	1	0
266	3	1	0
327	3	2	0
303	3	1	0
261	3	1	0
325	3	1	0
270	3	1	0
274	3	1	0
328	3	2	0
329	3	1	0
326	3	1	0
274	3	1	0
313	3	1	0
278	3	1	0
267	3	1	0
352	3	2	0
208	3	1	0
290	3	1	0
0	3	1	3
242	3	1	0
209	3	1	0
285	3	1	0
312	3	1	0
258	3	1	0
0	3	1	3
141	3	2	2
296	3	1	0
249	3	1	0
272	3	1	0
375	3	1	0
266	3	1	0
392	3	1	0
423	3	1	0
194	3	1	0
249	3	1	0
221	3	1	0
230	3	1	0
0	3	2	3
372	3	1	0
494	3	2	0
336	3	1	0
569	3	2	0
284	3	1	0
301	3	1	0
267	3	1	0
290	3	1	0
278	2	2	0
239	2	2	0
239	2	1	0
261	2	1	0
268	2	2	0
400	2	2	0
192	2	1	0
267	2	2	0
236	2	1	0
316	2	2	0
340	2	2	1
249	2	1	0
308	2	2	0
262	2	1	0
295	2	1	0
253	2	1	0
269	2	1	0
239	2	1	0
251	2	2	0
318	2	2	0
302	2	1	0
340	2	1	0
351	2	1	0
309	2	1	0
388	2	2	0
282	2	1	0
370	2	2	0
239	2	1	0
290	2	1	0
298	2	1	0
241	2	1	0
330	2	2	0
541	2	1	0
566	2	2	0
362	2	1	0
640	2	1	0
426	2	1	0
282	2	1	0
277	2	1	0
310	2	2	0
328	2	2	0
274	2	1	0
305	2	1	0
242	2	1	0
141	2	1	2
291	2	1	0
337	2	2	0
264	2	1	0
251	2	1	0
285	2	1	0
246	2	1	0
324	2	1	0
354	2	2	0
348	2	1	0
335	2	1	0
344	2	1	0
321	2	1	0
260	2	1	0
304	2	1	0
436	2	2	0
597	2	2	0
351	2	2	0
263	2	2	0
261	2	1	0
302	2	1	0
415	2	2	0
365	2	1	0
347	2	2	0
366	2	1	0
472	2	2	0
300	2	2	0
274	2	1	0
214	2	1	0
258	2	1	0
269	2	1	0
238	2	1	0
240	2	1	0
262	2	1	0
383	2	1	0
610	2	1	0
419	2	2	0
280	2	1	0
331	2	2	0
248	2	1	0
441	2	2	0
275	2	1	0
313	2	1	0
313	2	1	0
421	2	1	0
308	2	1	0
416	2	2	0
369	2	1	0
314	2	1	0
322	2	1	0
584	2	2	0
320	2	1	0
520	2	2	1
395	2	1	0
351	2	1	0
286	2	1	0
305	2	2	0
256	2	1	0
237	2	1	0
285	2	2	0
271	2	2	0
238	2	2	0
292	2	1	0
376	2	2	0
302	2	1	0
311	2	2	0
298	2	2	0
271	2	1	0
218	2	1	0
314	2	1	0
209	2	1	0
273	2	1	0
265	2	1	0
230	2	1	0
300	2	1	0
346	2	2	0
281	2	2	0
273	2	2	0
345	2	1	0
253	2	1	0
309	2	2	0
290	2	2	0
251	2	1	0
267	2	1	0
280	2	1	0
268	2	1	0
408	2	2	0
351	2	2	0
363	2	2	0
332	2	1	0
414	2	2	0
275	2	1	0
339	2	1	0
472	2	1	0
274	2	1	0
341	2	1	0
228	2	1	0
298	2	1	0
301	2	1	0
310	2	1	0
299	2	1	0
377	2	1	0
418	2	2	0
362	2	2	0
274	2	1	0
282	2	1	0
278	2	1	0
274	2	1	0
331	2	2	0
417	2	1	0
347	2	1	0
270	2	1	0
275	2	1	0
270	2	1	0
0	2	1	3
359	2	1	0
349	2	2	0
313	2	1	0
353	2	1	0
353	2	1	0
400	2	2	0
362	2	1	0
332	2	1	0
468	2	1	0
266	2	1	0
463	2	2	0
378	2	2	0
339	2	1	0
318	2	1	0
371	2	2	0
317	2	2	0
533	2	2	0
372	2	1	0
558	2	1	0
655	2	1	0
291	2	1	0
441	2	2	0
533	2	1	0
243	2	1	0
325	2	2	0
288	2	1	0
289	2	1	0
433	2	2	0
517	2	1	0
462	2	1	0
338	2	2	0
258	2	1	0
346	2	1	0
305	2	1	0
279	2	1	0
330	2	2	0
293	2	1	0
231	2	1	0
268	2	1	0
355	2	2	0
238	2	1	0
