# Supplementary material for: Tracking the Time Course of Bayesian Inference With Event-Related Potentials:A Study Using the Central Cue Posner Paradigm
Source: Front Psychol. 2019 Jun 19;10:1424. doi: 10.3389/fpsyg.2019.01424 (PMC6593096; doi:10.3389/fpsyg.2019.01424)
Supplement: Supplementary file 2 [file Data_Sheet_1.ZIP › Subject14.csv]

RT	block_validity_50__1_68__2__86_3	valid_1____invalid_2	correct_0_directionerrors_1___anticipations_2____omissions_3
249	3	1	0
220	3	1	0
206	3	1	0
179	3	1	2
245	3	1	0
212	3	1	0
232	3	1	0
194	3	1	0
198	3	1	0
161	3	1	2
185	3	1	0
146	3	1	2
182	3	1	0
146	3	1	2
149	3	1	2
156	3	1	2
187	3	1	0
156	3	1	2
152	3	1	2
203	3	1	0
155	3	1	2
0	3	1	3
136	3	1	2
142	3	1	2
146	3	1	2
137	3	1	2
116	3	1	2
162	3	1	2
150	3	1	2
174	3	1	2
174	3	1	2
104	3	2	2
258	3	2	0
176	3	1	2
202	3	1	0
311	3	2	0
164	3	1	2
297	3	2	0
194	3	2	0
157	3	1	2
252	3	1	0
184	3	1	0
188	3	2	0
167	3	1	2
173	3	1	2
156	3	1	2
153	3	1	2
137	3	1	2
176	3	1	2
167	3	1	2
132	3	1	2
245	3	2	0
206	3	1	0
125	3	1	2
129	3	1	2
186	3	1	0
193	3	2	0
161	3	1	2
217	3	1	0
146	3	1	2
153	3	1	2
235	3	1	0
153	3	1	2
258	3	1	0
243	3	1	0
187	3	1	0
353	3	1	0
230	3	1	0
301	3	2	0
173	3	1	2
159	3	1	2
166	3	1	2
142	3	2	2
265	3	1	0
206	3	1	0
225	3	1	0
195	3	1	0
255	3	1	0
227	3	1	0
283	3	1	0
267	3	1	0
225	3	1	0
196	3	1	0
192	3	1	0
254	3	1	0
246	3	1	0
272	3	1	0
342	3	2	0
373	3	1	0
226	3	1	0
222	3	1	0
159	3	1	2
260	3	1	0
291	3	2	0
325	3	2	0
221	3	1	0
345	3	2	0
280	3	1	0
317	3	1	0
326	3	1	0
199	3	1	0
200	3	1	0
215	3	1	0
248	3	2	0
210	3	1	0
228	3	1	0
329	3	1	0
230	3	2	0
355	3	2	0
221	3	1	0
355	3	1	0
194	3	1	0
202	3	2	0
188	3	1	0
192	3	1	0
274	3	1	0
269	3	1	0
224	3	1	0
182	3	1	0
170	3	1	2
333	3	1	0
206	3	1	0
340	3	1	0
299	3	1	0
318	3	1	0
249	3	1	0
333	3	1	0
247	3	1	0
291	3	1	0
474	3	1	0
266	3	1	0
359	3	1	0
232	3	1	0
212	3	2	0
266	3	1	0
187	3	1	0
183	3	1	0
233	3	1	0
177	3	1	2
284	3	1	0
255	3	1	0
207	3	1	0
275	3	1	0
285	3	2	0
257	3	1	0
342	3	1	0
254	3	1	0
527	3	2	0
580	3	1	0
237	3	2	0
208	3	2	0
261	3	2	0
228	3	1	0
187	3	2	0
223	3	1	0
209	3	2	0
195	3	1	0
222	3	1	0
256	3	1	0
216	3	1	0
212	3	1	0
245	3	1	0
221	3	1	0
181	3	1	0
384	3	1	0
255	3	1	0
237	3	1	0
303	3	1	0
224	3	1	0
204	3	1	0
201	3	1	0
322	3	1	0
295	3	1	0
423	3	1	0
183	3	1	0
316	3	1	0
395	3	1	0
437	3	1	0
439	3	1	0
502	3	1	0
245	3	1	0
440	3	1	0
379	3	1	0
176	3	1	2
272	3	1	0
178	3	1	2
229	3	1	0
289	3	1	0
339	3	1	0
306	3	1	0
268	3	1	0
201	3	1	0
227	3	2	0
196	3	1	0
212	3	1	0
229	3	2	0
190	3	1	0
268	3	1	0
154	3	1	2
174	3	1	2
245	1	2	0
190	1	2	1
233	1	1	0
283	1	2	0
199	1	1	0
408	1	2	0
264	1	1	0
189	1	1	0
377	1	2	0
240	1	1	0
171	1	2	2
254	1	2	0
243	1	1	0
537	1	1	0
325	1	1	0
324	1	2	0
319	1	1	0
328	1	1	0
293	1	2	0
260	1	2	0
469	1	1	0
402	1	1	0
318	1	1	0
260	1	1	1
265	1	2	0
233	1	1	0
313	1	1	0
294	1	1	0
237	1	2	0
291	1	1	0
288	1	2	0
227	1	2	0
725	1	1	0
973	1	2	0
290	1	2	0
229	1	2	0
348	1	1	0
268	1	1	0
170	1	1	2
264	1	1	0
254	1	2	0
261	1	2	0
313	1	2	0
290	1	1	0
307	1	2	0
344	1	1	0
355	1	2	0
207	1	2	0
257	1	2	0
227	1	2	0
245	1	2	0
318	1	1	0
313	1	2	0
387	1	2	0
307	1	1	0
355	1	1	0
500	1	2	0
264	1	2	0
324	1	1	0
329	1	2	0
186	1	2	0
401	1	2	0
219	1	1	0
260	1	1	0
298	1	2	0
232	1	1	0
270	1	2	0
275	1	1	0
215	1	1	0
222	1	1	0
175	1	2	2
360	1	2	0
261	1	2	0
397	1	1	0
345	1	2	0
367	1	1	0
262	1	2	0
534	1	1	0
847	1	1	0
308	1	2	0
393	1	2	0
249	1	2	0
235	1	1	1
253	1	1	0
251	1	1	0
358	1	2	0
309	1	2	0
253	1	1	0
241	1	2	0
546	1	1	0
332	1	2	0
376	1	1	0
418	1	1	0
404	1	2	0
568	1	2	0
428	1	2	0
249	1	1	1
286	1	1	0
210	1	1	0
294	1	1	0
231	1	1	0
240	1	1	0
176	1	1	2
349	1	2	0
182	1	2	0
203	1	1	0
307	1	2	0
284	1	1	0
222	1	2	0
217	1	2	0
226	1	1	0
305	1	1	0
260	1	2	0
211	1	1	0
298	1	2	0
296	1	2	0
447	1	2	0
189	1	1	0
368	1	1	0
299	1	1	0
158	1	1	2
169	1	1	2
311	1	2	0
300	1	1	0
220	1	2	0
311	1	2	0
356	1	2	0
496	1	2	0
383	1	1	0
234	1	1	0
178	1	2	2
191	1	1	0
295	1	1	0
248	1	2	0
363	1	1	0
240	1	2	1
244	1	1	0
233	1	1	0
188	1	2	0
286	1	2	0
303	1	2	0
183	1	2	0
180	1	2	0
200	1	2	0
306	1	1	0
206	1	1	0
161	1	2	2
197	1	1	1
190	1	1	0
190	1	2	0
177	1	2	2
274	1	2	0
223	1	2	1
197	1	1	0
209	1	2	0
127	1	2	2
174	1	2	2
197	1	2	0
219	1	2	0
345	1	1	0
357	1	1	0
195	1	1	0
242	1	1	1
239	1	1	0
171	1	1	2
300	1	1	0
216	1	1	0
179	1	2	2
145	1	1	2
0	1	1	3
311	1	2	0
329	1	1	0
221	1	1	0
150	1	2	2
166	1	1	2
193	1	1	0
225	1	2	0
123	1	2	2
171	1	1	2
269	1	2	1
188	1	1	0
167	1	2	2
209	1	1	0
326	1	2	0
394	1	2	0
219	1	2	0
306	1	2	0
333	1	1	0
233	1	1	0
252	1	1	0
532	1	2	0
230	1	2	0
589	1	2	0
388	1	2	0
313	1	1	1
373	1	1	0
224	1	1	0
276	1	2	0
269	1	2	0
210	1	1	0
306	2	2	0
391	2	1	0
334	2	2	0
223	2	1	0
221	2	2	0
225	2	1	0
219	2	1	0
223	2	2	0
291	2	1	0
209	2	1	0
372	2	2	0
315	2	1	0
232	2	1	0
190	2	1	1
226	2	1	0
277	2	1	0
221	2	1	0
215	2	2	0
228	2	1	1
570	2	1	0
443	2	1	0
273	2	1	0
320	2	1	0
320	2	1	0
247	2	1	0
273	2	2	0
151	2	1	2
185	2	1	0
198	2	1	0
257	2	1	0
233	2	1	0
264	2	1	0
304	2	1	0
179	2	1	2
194	2	1	0
260	2	1	0
185	2	1	0
232	2	2	0
164	2	2	2
247	2	1	0
148	2	1	2
454	2	1	0
180	2	2	0
157	2	2	2
286	2	2	0
227	2	1	0
249	2	1	0
254	2	1	0
194	2	1	0
332	2	1	0
383	2	1	0
227	2	1	0
238	2	2	0
235	2	1	0
247	2	2	0
387	2	2	0
420	2	2	1
315	2	1	0
176	2	1	2
160	2	1	2
220	2	2	0
243	2	2	0
228	2	1	0
201	2	1	0
209	2	2	0
255	2	2	0
120	2	1	2
170	2	1	2
235	2	2	0
207	2	1	0
165	2	1	2
189	2	1	0
209	2	1	0
186	2	1	0
156	2	2	2
177	2	2	2
198	2	1	0
151	2	1	2
192	2	2	0
188	2	1	0
226	2	1	0
322	2	1	0
399	2	2	0
544	2	2	0
207	2	2	0
255	2	1	0
218	2	1	0
290	2	1	0
238	2	1	0
220	2	1	1
253	2	1	0
325	2	1	0
181	2	2	0
295	2	1	0
276	2	2	0
338	2	1	0
315	2	1	0
248	2	2	0
256	2	2	0
373	2	2	0
327	2	2	0
260	2	1	0
450	2	1	0
205	2	1	0
262	2	1	0
357	2	1	0
211	2	1	0
263	2	2	0
187	2	1	0
206	2	1	0
212	2	1	0
161	2	1	2
187	2	1	0
215	2	1	0
219	2	1	0
318	2	1	0
211	2	1	0
331	2	1	0
305	2	1	0
370	2	1	0
229	2	1	0
212	2	2	0
166	2	2	2
218	2	1	0
341	2	2	0
273	2	1	0
233	2	1	0
298	2	2	0
470	2	1	0
347	2	2	0
205	2	2	0
175	2	1	2
223	2	1	0
647	2	1	0
308	2	2	0
349	2	2	0
216	2	1	0
503	2	1	0
445	2	2	1
231	2	2	0
296	2	2	0
200	2	1	0
193	2	1	0
208	2	1	0
208	2	2	0
238	2	1	0
283	2	2	0
227	2	1	0
187	2	1	0
305	2	1	0
197	2	1	0
225	2	1	0
220	2	2	0
245	2	1	0
345	2	1	0
245	2	1	0
247	2	2	0
250	2	1	0
164	2	1	2
134	2	1	2
236	2	2	0
199	2	1	0
153	2	1	2
188	2	1	0
246	2	1	0
213	2	1	0
196	2	2	0
137	2	1	2
160	2	1	2
175	2	1	2
164	2	1	2
194	2	1	0
190	2	2	0
224	2	1	0
158	2	1	2
184	2	2	0
215	2	2	0
255	2	1	0
197	2	1	0
169	2	1	2
192	2	2	0
201	2	1	0
204	2	2	0
248	2	2	0
247	2	1	1
239	2	1	0
395	2	2	0
313	2	1	0
260	2	2	0
298	2	2	1
228	2	1	0
422	2	2	0
493	2	2	0
583	2	1	0
410	2	1	0
517	2	1	0
401	2	1	0
368	2	1	0
301	2	2	0
227	2	2	0
