# Supplementary material for: Tracking the Time Course of Bayesian Inference With Event-Related Potentials:A Study Using the Central Cue Posner Paradigm
Source: Front Psychol. 2019 Jun 19;10:1424. doi: 10.3389/fpsyg.2019.01424 (PMC6593096; doi:10.3389/fpsyg.2019.01424)
Supplement: Supplementary file 2 [file Data_Sheet_1.ZIP › Subject15.csv]

RT	block_validity_50__1_68__2__86_3	valid_1____invalid_2	correct_0_directionerrors_1___anticipations_2____omissions_3
398	1	2	1
367	1	2	0
508	1	2	0
390	1	2	0
451	1	2	1
426	1	2	0
252	1	1	0
287	1	2	0
376	1	2	0
184	1	1	0
323	1	1	0
242	1	1	0
301	1	2	1
294	1	1	0
395	1	2	0
588	1	2	0
532	1	2	0
211	1	1	0
182	1	1	0
214	1	1	0
202	1	2	1
189	1	1	0
190	1	1	0
215	1	1	0
203	1	1	0
0	1	2	3
343	1	2	0
425	1	2	0
254	1	1	0
247	1	1	0
141	1	1	2
385	1	2	0
128	1	1	2
222	1	1	0
418	1	2	1
435	1	2	0
517	1	2	0
199	1	1	0
185	1	1	0
226	1	1	0
140	1	1	2
0	1	1	3
194	1	1	0
358	1	2	0
266	1	1	0
628	1	2	0
231	1	1	0
207	1	1	0
382	1	2	1
325	1	2	1
432	1	2	1
176	1	1	2
210	1	1	0
232	1	1	0
0	1	1	3
452	1	2	1
370	1	1	0
578	1	2	0
354	1	2	1
560	1	2	0
356	1	1	0
539	1	2	0
265	1	1	0
202	1	2	1
164	1	2	2
185	1	1	0
181	1	1	0
155	1	1	2
0	1	2	3
251	1	1	0
257	1	1	0
182	1	1	0
215	1	2	1
126	1	2	2
204	1	1	0
552	1	2	1
535	1	2	0
190	1	2	1
0	1	2	3
274	1	1	0
356	1	2	1
211	1	1	0
224	1	1	0
240	1	1	0
225	1	1	0
325	1	2	0
224	1	1	0
196	1	1	0
153	1	2	2
379	1	2	0
304	1	2	0
206	1	2	0
208	1	1	0
191	1	2	0
461	1	2	0
327	1	1	0
373	1	2	0
424	1	2	0
375	1	2	0
296	1	1	0
0	1	1	3
135	1	2	2
236	1	1	0
325	1	2	0
358	1	2	0
281	1	2	0
195	1	2	0
271	1	1	0
420	1	2	0
269	1	2	1
262	1	2	0
437	1	1	0
376	1	1	0
223	1	2	0
277	1	2	0
339	1	2	0
229	1	2	0
188	1	1	1
225	1	1	0
177	1	1	2
289	1	1	0
346	1	2	0
324	1	1	0
215	1	1	0
220	1	2	0
222	1	1	0
196	1	1	0
154	1	1	2
466	1	2	0
357	1	2	0
188	1	1	0
216	1	1	0
199	1	1	0
250	1	2	1
344	1	2	0
272	1	1	0
264	1	1	0
342	1	1	0
449	1	2	0
337	1	2	0
358	1	2	0
386	1	2	0
222	1	1	0
238	1	1	0
367	1	2	0
209	1	1	0
226	1	1	0
501	1	2	0
248	1	1	0
447	1	2	0
259	1	1	0
296	1	2	0
302	1	1	1
400	1	2	1
448	1	2	0
355	1	2	1
410	1	2	0
289	1	2	0
334	1	2	0
316	1	2	0
229	1	1	0
0	1	1	3
207	1	1	0
0	1	1	3
0	1	2	3
166	1	2	2
298	1	1	0
254	1	2	1
0	1	2	3
272	1	2	1
147	1	2	2
374	1	2	1
524	1	2	0
277	1	1	0
169	1	1	2
336	1	1	0
270	1	2	0
233	1	1	0
298	1	1	0
457	1	2	0
209	1	1	0
254	1	1	0
423	1	2	0
344	1	1	0
504	1	2	0
227	1	1	0
222	1	1	0
217	1	1	0
377	1	2	0
317	1	2	0
125	1	2	2
404	1	1	0
518	1	2	0
466	1	1	0
358	1	2	0
253	1	1	0
274	1	1	0
212	1	1	0
224	1	1	0
336	1	1	0
0	2	1	3
319	2	2	0
169	2	1	2
201	2	1	0
288	2	1	0
304	2	1	0
332	2	1	0
365	2	1	0
257	2	1	0
231	2	2	1
306	2	1	0
209	2	1	0
211	2	1	0
217	2	1	0
241	2	1	0
271	2	1	0
173	2	1	2
440	2	2	0
402	2	2	1
390	2	2	0
386	2	2	0
203	2	2	0
615	2	2	1
223	2	2	0
384	2	2	0
595	2	1	0
203	2	1	0
258	2	2	0
305	2	1	0
245	2	1	0
151	2	1	2
215	2	1	0
201	2	1	0
117	2	2	2
197	2	1	0
243	2	1	0
0	2	1	3
245	2	1	0
146	2	1	2
0	2	1	3
312	2	2	0
226	2	1	0
200	2	1	0
390	2	1	0
313	2	2	0
379	2	1	0
138	2	1	2
711	2	2	0
225	2	1	0
341	2	2	0
239	2	1	0
233	2	1	0
202	2	1	0
241	2	1	0
345	2	2	0
266	2	2	0
202	2	1	0
296	2	1	0
268	2	1	0
241	2	1	0
208	2	2	1
361	2	2	0
410	2	1	0
192	2	1	0
343	2	2	0
272	2	1	0
181	2	1	0
142	2	1	2
589	2	2	0
204	2	1	0
249	2	1	0
497	2	2	0
217	2	1	0
206	2	1	0
231	2	1	0
486	2	2	0
308	2	1	0
216	2	1	0
176	2	2	2
433	2	2	0
231	2	1	0
236	2	1	0
248	2	1	0
250	2	2	1
179	2	1	2
507	2	2	0
216	2	1	0
377	2	2	0
463	2	1	0
295	2	1	0
216	2	1	0
214	2	1	0
260	2	1	0
602	2	2	1
335	2	1	0
237	2	2	1
181	2	1	0
613	2	2	0
455	2	1	0
330	2	1	0
348	2	2	0
291	2	2	0
202	2	1	0
188	2	1	0
183	2	1	0
468	2	2	0
229	2	1	0
232	2	1	0
348	2	2	0
201	2	1	0
189	2	1	0
0	2	1	3
0	2	2	3
433	2	2	0
240	2	1	0
232	2	1	0
181	2	2	1
315	2	1	0
203	2	1	0
520	2	2	1
245	2	1	0
148	2	1	2
199	2	1	0
248	2	1	0
273	2	1	0
486	2	2	0
357	2	2	0
246	2	1	0
352	2	1	0
267	2	1	0
385	2	1	0
404	2	2	0
239	2	1	0
258	2	1	0
484	2	2	0
253	2	1	0
217	2	1	0
501	2	2	1
415	2	2	0
452	2	2	0
275	2	1	0
214	2	1	0
371	2	2	0
374	2	2	0
247	2	1	0
577	2	2	0
243	2	1	0
224	2	1	0
256	2	1	0
140	2	1	2
224	2	1	0
218	2	1	0
433	2	2	0
343	2	1	0
541	2	2	0
202	2	1	0
227	2	1	0
395	2	1	0
181	2	2	1
291	2	1	0
179	2	1	2
0	2	1	3
206	2	1	0
213	2	1	0
149	2	1	2
123	2	1	2
220	2	1	0
190	2	1	0
227	2	1	0
216	2	1	0
0	2	2	3
222	2	1	0
260	2	1	0
221	2	1	0
245	2	1	0
274	2	1	0
229	2	1	0
333	2	2	0
212	2	1	0
456	2	2	0
542	2	2	0
273	2	1	1
505	2	2	0
245	2	1	0
381	2	2	0
289	2	1	0
233	2	1	0
328	2	2	0
463	2	1	0
255	2	1	0
254	2	1	0
230	2	1	0
548	2	2	1
623	2	2	1
272	2	1	0
264	2	1	0
403	2	2	0
228	2	2	0
294	2	1	0
256	2	1	0
299	3	1	0
365	3	2	0
391	3	1	0
124	3	1	2
251	3	1	0
249	3	1	0
285	3	1	0
186	3	1	0
214	3	1	0
348	3	1	0
202	3	1	0
232	3	1	0
190	3	1	0
170	3	1	2
260	3	1	0
230	3	1	0
477	3	2	0
183	3	1	0
0	3	2	3
351	3	2	0
327	3	2	0
226	3	1	0
202	3	1	0
179	3	1	2
144	3	1	2
207	3	1	0
334	3	2	0
218	3	1	0
277	3	1	0
228	3	1	0
262	3	1	0
228	3	1	0
227	3	1	0
201	3	1	0
239	3	1	0
232	3	1	0
184	3	1	0
182	3	1	0
182	3	1	0
407	3	2	1
0	3	1	3
224	3	1	0
182	3	1	0
237	3	2	1
141	3	1	2
226	3	1	0
233	3	1	0
256	3	2	1
215	3	1	0
196	3	1	0
316	3	2	1
221	3	1	0
0	3	1	3
258	3	1	0
168	3	1	2
225	3	1	0
111	3	1	2
220	3	1	0
314	3	1	0
232	3	1	0
0	3	1	3
249	3	1	0
172	3	1	2
235	3	1	0
183	3	1	0
210	3	1	0
197	3	1	0
198	3	1	0
222	3	2	1
237	3	1	0
238	3	1	0
220	3	1	0
229	3	1	0
269	3	1	0
142	3	1	2
245	3	1	0
232	3	1	0
187	3	1	0
187	3	1	0
115	3	2	2
237	3	1	0
213	3	1	0
206	3	1	0
208	3	1	0
0	3	1	3
215	3	1	0
226	3	1	0
453	3	2	0
235	3	1	0
527	3	2	1
215	3	1	0
240	3	1	0
198	3	1	0
138	3	1	2
0	3	1	3
255	3	1	0
240	3	1	0
199	3	1	0
160	3	1	2
157	3	1	2
285	3	1	0
179	3	1	2
531	3	2	0
428	3	2	0
217	3	1	0
191	3	1	0
112	3	1	2
0	3	1	3
0	3	1	3
239	3	1	0
131	3	1	2
185	3	1	0
205	3	1	0
159	3	1	2
184	3	1	0
0	3	1	3
123	3	1	2
217	3	1	0
362	3	2	0
230	3	1	0
213	3	1	0
223	3	1	0
163	3	1	2
211	3	1	0
278	3	1	0
239	3	1	0
427	3	2	0
385	3	2	0
553	3	2	1
234	3	1	0
219	3	1	0
245	3	1	0
184	3	1	0
250	3	1	0
227	3	1	0
206	3	1	0
222	3	1	0
229	3	1	0
194	3	1	0
178	3	1	2
225	3	1	0
195	3	1	0
549	3	2	1
289	3	1	0
232	3	1	0
250	3	1	0
202	3	1	0
247	3	1	0
115	3	1	2
253	3	1	0
208	3	1	0
214	3	1	0
218	3	1	0
176	3	1	2
136	3	2	2
233	3	1	0
209	3	1	0
181	3	1	0
247	3	2	1
0	3	2	3
228	3	1	0
237	3	1	0
207	3	1	0
236	3	1	0
210	3	1	0
199	3	1	0
187	3	1	0
218	3	1	0
220	3	1	0
215	3	1	0
199	3	1	0
498	3	2	0
364	3	2	0
203	3	1	0
239	3	1	0
234	3	1	0
214	3	1	0
0	3	2	3
163	3	1	2
222	3	1	0
179	3	1	2
473	3	2	0
307	3	1	0
260	3	1	0
171	3	1	2
198	3	1	0
263	3	1	0
202	3	1	0
166	3	1	2
185	3	1	0
233	3	1	0
200	3	1	0
201	3	1	0
169	3	1	2
204	3	1	0
0	3	1	3
191	3	1	0
0	3	1	3
242	3	1	0
262	3	1	0
