# Supplementary material for: Tracking the Time Course of Bayesian Inference With Event-Related Potentials:A Study Using the Central Cue Posner Paradigm
Source: Front Psychol. 2019 Jun 19;10:1424. doi: 10.3389/fpsyg.2019.01424 (PMC6593096; doi:10.3389/fpsyg.2019.01424)
Supplement: Supplementary file 2 [file Data_Sheet_1.ZIP › Subject29.csv]

RT	block_validity_50__1_68__2__86_3	valid_1____invalid_2	correct_0_directionerrors_1___anticipations_2____omissions_3
395	3	1	0
475	3	2	0
443	3	1	0
439	3	1	0
560	3	2	0
422	3	1	0
348	3	1	0
464	3	1	0
389	3	1	0
385	3	1	0
482	3	1	0
614	3	2	0
518	3	1	0
429	3	1	0
349	3	1	0
455	3	1	0
399	3	1	0
479	3	1	0
380	3	1	0
459	3	1	0
466	3	1	0
476	3	1	0
461	3	1	0
448	3	1	0
405	3	1	0
433	3	1	0
433	3	1	0
376	3	1	0
386	3	1	0
319	3	1	0
566	3	2	0
379	3	1	0
324	3	1	0
543	3	2	0
402	3	1	0
404	3	1	0
341	3	1	0
475	3	1	0
579	3	1	0
537	3	2	0
576	3	2	0
491	3	2	0
400	3	1	0
307	3	1	0
351	3	1	0
408	3	1	0
504	3	2	0
377	3	1	0
420	3	1	0
481	3	1	0
435	3	1	0
404	3	1	0
371	3	1	0
354	3	1	0
362	3	1	0
378	3	1	0
526	3	1	0
425	3	1	0
405	3	1	0
490	3	1	0
455	3	1	0
384	3	1	0
283	3	1	0
389	3	1	0
398	3	1	0
585	3	2	0
390	3	1	0
394	3	2	0
431	3	1	0
308	3	1	0
406	3	1	0
384	3	1	0
439	3	1	0
421	3	1	0
370	3	1	0
364	3	1	0
344	3	1	0
483	3	1	0
456	3	1	0
517	3	2	0
436	3	1	0
523	3	1	0
414	3	1	0
397	3	1	0
391	3	1	0
393	3	1	0
353	3	1	0
439	3	1	0
389	3	1	0
445	3	1	0
458	3	1	0
398	3	1	0
435	3	2	0
487	3	1	0
485	3	1	0
406	3	1	0
512	3	1	0
458	3	1	0
447	3	2	0
433	3	1	0
407	3	1	0
662	3	1	0
474	3	1	0
706	3	2	0
474	3	1	0
651	3	1	0
662	3	1	0
592	3	1	0
396	3	1	0
780	3	1	0
408	3	1	0
617	3	1	0
546	3	1	0
419	3	1	0
446	3	1	0
442	3	1	0
385	3	1	0
617	3	1	0
429	3	1	0
344	3	1	0
411	3	1	0
456	3	1	0
336	3	1	0
337	3	1	0
507	3	1	0
442	3	1	0
285	3	1	0
142	3	1	2
392	3	1	0
349	3	2	0
381	3	1	0
487	3	2	0
650	3	1	0
592	3	1	0
527	3	1	0
493	3	1	0
379	3	2	0
443	3	1	0
456	3	1	0
502	3	1	0
447	3	2	0
504	3	1	0
452	3	2	0
466	3	1	0
553	3	1	0
558	3	1	0
412	3	1	0
460	3	1	0
472	3	2	0
497	3	1	0
373	3	2	0
417	3	1	0
510	3	1	0
382	3	1	0
384	3	1	0
400	3	1	0
504	3	1	0
463	3	1	0
488	3	1	0
404	3	1	0
452	3	1	0
511	3	1	0
472	3	2	0
474	3	1	0
539	3	2	0
448	3	1	0
497	3	1	0
406	3	1	0
557	3	2	0
446	3	1	0
451	3	1	0
396	3	1	0
534	3	1	0
515	3	1	0
511	3	1	0
525	3	1	0
544	3	1	0
460	3	1	0
538	3	1	0
469	3	1	0
337	3	1	0
296	3	1	0
471	3	1	0
434	3	2	0
419	3	1	0
357	3	1	0
446	3	1	0
412	3	1	0
525	3	2	0
469	3	1	0
451	3	1	0
434	3	1	0
433	3	1	0
558	3	1	0
469	3	1	0
435	3	1	0
428	3	1	0
517	3	1	0
438	3	1	0
565	3	2	0
402	2	1	0
308	2	1	0
502	2	1	0
530	2	2	0
389	2	1	0
468	2	2	0
440	2	1	0
455	2	1	0
380	2	1	0
565	2	1	0
544	2	2	0
598	2	2	0
536	2	2	0
379	2	1	0
510	2	1	0
525	2	1	0
449	2	2	0
469	2	1	0
436	2	1	0
378	2	1	0
431	2	1	0
417	2	1	0
419	2	1	0
643	2	2	0
501	2	2	0
435	2	2	0
465	2	2	0
436	2	1	0
493	2	2	0
584	2	1	0
412	2	2	0
449	2	1	0
417	2	1	0
397	2	2	0
489	2	1	0
497	2	2	0
488	2	2	0
518	2	2	0
461	2	2	0
450	2	1	0
452	2	1	0
475	2	1	0
466	2	2	0
521	2	2	0
507	2	1	0
445	2	1	0
454	2	1	0
523	2	2	0
428	2	1	0
432	2	1	0
330	2	1	0
369	2	1	0
469	2	2	0
459	2	1	0
531	2	1	0
488	2	1	0
442	2	1	0
482	2	1	0
481	2	1	0
447	2	2	0
400	2	1	0
446	2	1	0
480	2	1	0
531	2	1	0
509	2	2	0
584	2	2	0
500	2	1	0
467	2	1	0
453	2	1	0
407	2	1	0
495	2	2	0
556	2	1	0
527	2	1	0
470	2	1	0
472	2	1	0
475	2	1	0
455	2	1	0
407	2	1	0
384	2	1	0
462	2	1	0
503	2	2	0
492	2	1	0
455	2	1	0
558	2	1	0
524	2	1	0
495	2	1	0
446	2	2	0
513	2	1	0
472	2	1	0
488	2	2	0
499	2	2	0
408	2	2	0
531	2	1	0
389	2	1	0
373	2	2	0
502	2	1	0
515	2	2	0
475	2	1	0
490	2	1	0
381	2	1	0
403	2	1	0
433	2	1	0
400	2	1	0
375	2	1	0
421	2	2	0
458	2	1	0
434	2	2	0
445	2	1	0
490	2	1	0
450	2	2	0
448	2	1	0
416	2	1	0
528	2	2	0
409	2	1	0
483	2	2	0
407	2	1	0
465	2	1	0
450	2	2	0
493	2	1	0
497	2	1	0
393	2	1	0
323	2	1	0
424	2	1	0
506	2	2	0
344	2	1	0
381	2	1	0
428	2	1	0
538	2	2	0
433	2	1	0
471	2	1	0
383	2	1	0
332	2	1	0
429	2	2	0
353	2	1	0
372	2	2	0
412	2	2	0
403	2	1	0
396	2	1	0
511	2	2	0
433	2	1	0
403	2	1	0
376	2	1	0
461	2	2	0
391	2	1	0
430	2	2	0
419	2	2	0
470	2	1	0
413	2	1	0
461	2	2	0
431	2	1	0
338	2	1	0
422	2	1	0
395	2	2	0
439	2	2	0
362	2	1	0
387	2	2	0
512	2	1	0
467	2	2	0
416	2	1	0
361	2	1	0
317	2	1	0
394	2	1	0
452	2	1	0
440	2	2	0
427	2	2	0
443	2	1	0
450	2	1	0
470	2	1	0
415	2	2	0
404	2	1	0
408	2	1	0
366	2	1	0
290	2	1	0
307	2	1	0
416	2	1	0
381	2	2	0
497	2	1	0
408	2	1	0
374	2	1	0
378	2	1	0
358	2	2	0
314	2	2	0
399	2	1	0
403	2	2	0
389	2	2	0
367	2	1	0
478	2	1	0
538	2	1	0
428	2	2	0
515	2	1	0
401	2	1	0
392	2	2	0
350	2	1	0
348	2	2	0
318	2	1	0
356	2	2	0
382	2	1	0
344	2	1	0
364	2	1	0
353	2	1	0
422	1	1	0
407	1	1	0
498	1	2	0
447	1	1	0
410	1	1	0
378	1	2	0
377	1	1	0
385	1	2	0
443	1	2	0
366	1	2	0
452	1	2	0
347	1	2	0
366	1	2	0
442	1	1	0
403	1	2	0
323	1	2	0
449	1	2	0
466	1	2	0
463	1	1	0
371	1	2	0
408	1	2	0
494	1	1	0
475	1	1	0
391	1	1	0
433	1	2	0
465	1	2	0
403	1	1	0
427	1	2	0
450	1	1	0
379	1	1	0
404	1	2	0
502	1	2	0
464	1	1	0
440	1	2	0
423	1	2	0
477	1	2	0
481	1	1	0
331	1	1	0
485	1	1	0
457	1	1	0
395	1	1	0
408	1	2	0
447	1	1	0
428	1	2	0
394	1	2	0
393	1	2	0
444	1	2	0
383	1	1	0
344	1	1	0
461	1	1	0
366	1	1	0
405	1	1	0
498	1	1	0
456	1	1	0
448	1	1	0
406	1	2	0
442	1	2	0
413	1	1	0
453	1	2	0
425	1	1	0
352	1	2	0
387	1	2	0
350	1	1	0
388	1	2	0
418	1	1	0
408	1	1	0
430	1	1	0
401	1	1	0
368	1	1	0
402	1	1	0
351	1	2	0
438	1	2	0
436	1	2	0
389	1	1	0
474	1	1	0
502	1	2	0
453	1	1	0
365	1	1	0
390	1	2	0
382	1	2	0
385	1	1	0
308	1	2	0
326	1	2	0
334	1	2	0
264	1	2	0
294	1	1	0
330	1	2	0
368	1	1	0
513	1	1	0
345	1	2	0
351	1	1	0
340	1	2	0
347	1	2	0
343	1	2	0
339	1	1	0
318	1	2	0
351	1	1	0
295	1	1	0
316	1	1	0
357	1	2	0
429	1	2	0
356	1	2	0
355	1	2	0
426	1	1	0
378	1	1	0
345	1	2	0
348	1	2	0
456	1	1	0
329	1	2	0
343	1	1	0
355	1	1	0
306	1	1	0
390	1	1	0
386	1	2	0
414	1	2	0
415	1	1	0
694	1	2	0
426	1	1	0
413	1	1	0
362	1	1	0
321	1	1	0
399	1	2	0
329	1	1	0
425	1	1	0
395	1	1	0
369	1	2	0
402	1	2	0
360	1	2	0
370	1	1	0
374	1	1	0
378	1	1	0
392	1	2	0
434	1	2	0
269	1	2	0
377	1	2	0
309	1	1	0
333	1	2	0
337	1	2	0
316	1	2	0
284	1	2	0
387	1	1	0
387	1	2	0
316	1	1	0
341	1	1	0
342	1	1	0
361	1	2	0
372	1	1	0
432	1	2	0
371	1	1	0
313	1	1	0
374	1	2	0
301	1	1	0
348	1	2	0
343	1	2	0
339	1	2	0
353	1	2	0
432	1	1	0
353	1	1	0
339	1	1	0
442	1	2	0
325	1	1	0
387	1	2	0
372	1	1	0
371	1	2	0
439	1	2	0
381	1	1	0
369	1	2	0
360	1	1	0
441	1	1	0
404	1	1	0
362	1	1	0
543	1	1	0
293	1	1	0
346	1	1	0
373	1	2	0
335	1	2	0
312	1	2	0
430	1	2	0
392	1	2	0
338	1	1	0
366	1	2	0
402	1	2	0
348	1	1	0
362	1	2	0
320	1	2	0
272	1	1	0
357	1	1	0
380	1	2	0
355	1	2	0
307	1	2	0
327	1	2	0
433	1	1	0
416	1	2	0
381	1	1	0
371	1	1	0
577	1	2	0
371	1	2	0
337	1	1	0
469	1	1	0
341	1	1	0
