# Supplementary material for: Tracking the Time Course of Bayesian Inference With Event-Related Potentials:A Study Using the Central Cue Posner Paradigm
Source: Front Psychol. 2019 Jun 19;10:1424. doi: 10.3389/fpsyg.2019.01424 (PMC6593096; doi:10.3389/fpsyg.2019.01424)
Supplement: Supplementary file 2 [file Data_Sheet_1.ZIP › Subject17.csv]

RT	block_validity_50__1_68__2__86_3	valid_1____invalid_2	correct_0_directionerrors_1___anticipations_2____omissions_3
265	3	1	0
263	3	1	0
280	3	1	0
272	3	1	0
255	3	1	0
263	3	2	0
322	3	1	0
289	3	2	0
296	3	2	0
304	3	1	0
243	3	1	0
250	3	1	0
245	3	1	1
326	3	1	0
357	3	2	0
347	3	1	0
318	3	2	0
291	3	1	0
293	3	1	0
314	3	2	0
254	3	1	0
272	3	1	0
273	3	1	0
268	3	1	0
283	3	1	0
230	3	1	0
283	3	1	0
284	3	1	0
282	3	1	0
287	3	2	0
266	3	1	0
284	3	1	0
239	3	1	0
253	3	1	0
287	3	1	0
270	3	1	0
281	3	1	0
250	3	1	0
244	3	1	0
285	3	1	0
303	3	1	0
272	3	1	0
330	3	1	0
323	3	1	0
284	3	2	0
294	3	2	0
279	3	1	0
241	3	1	0
283	3	1	0
237	3	1	0
277	3	1	0
270	3	1	0
248	3	1	0
207	3	1	0
225	3	1	0
258	3	1	0
310	3	1	0
260	3	1	0
271	3	1	0
241	3	1	0
297	3	2	0
254	3	1	0
262	3	1	0
270	3	1	0
240	3	1	0
244	3	1	0
337	3	1	0
350	3	1	0
352	3	2	0
290	3	1	0
263	3	1	0
318	3	1	0
262	3	1	0
295	3	1	0
304	3	1	0
250	3	1	0
269	3	1	0
323	3	1	0
282	3	1	0
268	3	1	0
284	3	2	0
314	3	1	0
265	3	1	0
276	3	1	0
255	3	1	0
343	3	1	0
334	3	1	0
265	3	1	0
291	3	1	0
299	3	1	0
255	3	2	0
290	3	1	0
256	3	1	0
324	3	1	0
320	3	1	0
311	3	1	0
250	3	1	0
271	3	1	0
242	3	1	0
443	3	2	0
278	3	1	0
251	3	1	0
282	3	1	0
276	3	2	0
270	3	2	0
253	3	1	0
313	3	1	0
271	3	1	0
297	3	2	0
292	3	1	0
277	3	2	0
279	3	1	0
272	3	1	0
311	3	2	0
273	3	1	0
306	3	2	0
285	3	2	0
276	3	1	0
336	3	2	0
279	3	1	0
272	3	1	0
282	3	1	0
301	3	1	0
330	3	1	0
294	3	1	0
269	3	1	0
297	3	2	0
275	3	1	0
243	3	1	0
285	3	1	0
309	3	1	0
267	3	1	0
286	3	1	0
303	3	1	0
267	3	1	0
257	3	2	0
277	3	2	0
265	3	1	0
308	3	1	0
265	3	1	0
258	3	1	0
276	3	1	0
267	3	1	0
267	3	1	0
278	3	1	0
264	3	1	0
254	3	1	0
274	3	1	0
271	3	1	0
278	3	1	0
303	3	1	0
285	3	1	0
243	3	2	0
268	3	1	0
224	3	1	0
247	3	1	0
248	3	1	0
278	3	1	0
236	3	1	0
211	3	1	0
226	3	1	0
261	3	1	0
251	3	1	0
259	3	1	0
254	3	2	0
252	3	1	0
248	3	1	0
256	3	1	0
242	3	1	0
234	3	1	0
257	3	1	0
269	3	1	0
264	3	1	0
298	3	2	0
238	3	1	0
254	3	1	0
252	3	1	0
247	3	1	0
262	3	1	0
310	3	1	0
286	3	1	0
291	3	1	0
289	3	1	0
252	3	1	0
241	3	1	0
265	3	1	0
249	3	1	0
291	3	1	0
297	3	1	0
317	3	1	0
261	3	1	0
291	3	1	0
239	3	1	0
351	3	1	0
226	3	1	0
256	3	1	0
303	3	1	0
310	3	1	0
288	3	1	0
310	3	1	0
312	1	1	0
281	1	2	0
244	1	1	0
275	1	2	0
259	1	1	0
268	1	2	0
327	1	2	0
276	1	1	0
251	1	2	0
253	1	2	0
245	1	1	0
255	1	1	0
293	1	1	0
263	1	2	0
237	1	2	0
294	1	2	0
263	1	2	0
262	1	1	0
280	1	1	0
290	1	2	0
347	1	1	0
270	1	1	0
383	1	2	0
292	1	2	0
268	1	2	0
302	1	2	0
258	1	1	0
299	1	1	0
254	1	2	0
208	1	2	0
306	1	2	0
297	1	1	0
258	1	1	0
278	1	2	0
250	1	2	0
277	1	2	0
249	1	1	0
261	1	1	0
268	1	1	0
263	1	1	0
239	1	2	0
216	1	2	0
245	1	2	0
288	1	1	0
214	1	1	0
216	1	1	0
308	1	2	0
328	1	2	0
329	1	1	0
358	1	1	0
320	1	2	0
294	1	1	0
330	1	2	0
300	1	2	0
307	1	2	0
344	1	1	0
280	1	2	0
295	1	1	0
289	1	1	0
316	1	2	0
285	1	2	0
267	1	1	0
304	1	1	0
313	1	2	0
311	1	1	0
292	1	1	0
287	1	1	0
276	1	2	0
343	1	2	0
272	1	1	0
268	1	1	0
293	1	1	0
239	1	1	0
262	1	1	0
295	1	2	0
270	1	1	0
282	1	2	0
285	1	1	0
268	1	2	0
264	1	1	0
303	1	1	0
253	1	2	0
217	1	1	0
208	1	1	0
234	1	1	0
212	1	1	0
260	1	1	0
290	1	2	0
271	1	2	0
222	1	2	0
234	1	2	0
395	1	2	0
288	1	1	0
297	1	1	0
306	1	2	0
297	1	2	0
285	1	2	0
302	1	2	0
277	1	2	0
299	1	1	0
283	1	2	0
269	1	1	0
276	1	2	0
265	1	1	0
289	1	2	0
280	1	2	0
311	1	1	0
311	1	1	0
329	1	1	0
299	1	1	0
235	1	2	0
293	1	1	0
298	1	2	0
257	1	1	0
301	1	1	0
325	1	1	0
300	1	2	0
301	1	1	0
255	1	1	0
256	1	1	0
299	1	2	0
277	1	1	0
329	1	1	0
281	1	1	0
289	1	2	0
326	1	1	0
285	1	1	0
270	1	1	0
276	1	1	0
265	1	2	0
225	1	2	0
296	1	2	0
302	1	2	0
280	1	1	0
218	1	1	0
305	1	1	0
293	1	1	0
267	1	2	0
269	1	2	0
251	1	1	0
280	1	1	0
292	1	2	0
272	1	2	0
299	1	1	0
322	1	2	0
311	1	1	0
309	1	2	0
226	1	1	0
272	1	1	0
257	1	1	0
293	1	2	0
254	1	2	0
261	1	1	0
293	1	1	0
358	1	2	0
324	1	2	0
248	1	1	0
303	1	2	0
252	1	2	0
251	1	1	0
284	1	1	0
290	1	1	0
295	1	2	0
286	1	1	0
269	1	2	0
266	1	2	0
292	1	2	0
599	1	1	0
281	1	1	0
246	1	2	0
254	1	2	0
251	1	2	0
275	1	2	0
280	1	2	0
302	1	1	0
279	1	1	0
230	1	2	0
265	1	2	0
286	1	2	0
331	1	1	0
331	1	1	0
292	1	2	0
295	1	2	0
256	1	2	0
233	1	1	0
238	1	2	0
281	1	2	0
250	1	1	0
239	1	2	0
259	1	2	0
305	1	1	0
234	1	1	0
302	1	2	0
283	1	1	0
279	1	2	0
273	1	1	0
300	1	2	0
266	1	2	0
271	1	2	0
292	1	2	0
283	2	1	0
285	2	2	0
262	2	2	0
247	2	2	0
302	2	1	0
280	2	2	0
285	2	2	0
286	2	1	0
273	2	1	0
262	2	1	0
271	2	1	0
270	2	1	0
276	2	1	0
288	2	1	0
263	2	2	0
300	2	1	0
285	2	1	0
396	2	1	0
322	2	2	0
264	2	1	0
260	2	2	0
234	2	1	0
275	2	1	0
275	2	1	0
268	2	1	0
250	2	1	0
274	2	1	0
233	2	1	0
293	2	1	0
244	2	1	0
237	2	1	0
291	2	1	0
248	2	1	0
277	2	1	0
285	2	2	0
289	2	1	0
249	2	2	0
262	2	1	0
307	2	2	0
263	2	1	0
313	2	1	0
299	2	2	0
277	2	1	0
298	2	1	0
279	2	2	0
245	2	2	0
254	2	1	0
258	2	2	0
259	2	1	0
214	2	1	0
246	2	1	0
342	2	1	0
284	2	1	0
283	2	1	0
231	2	1	0
278	2	2	0
284	2	1	0
286	2	1	0
240	2	1	0
224	2	2	0
273	2	1	0
233	2	1	0
210	2	1	0
261	2	2	0
217	2	1	0
246	2	1	0
245	2	2	0
269	2	2	0
267	2	1	0
278	2	2	0
294	2	1	0
275	2	1	0
292	2	2	0
262	2	1	0
238	2	1	0
426	2	1	0
257	2	1	0
283	2	1	0
279	2	2	0
277	2	2	0
239	2	2	0
264	2	1	0
268	2	1	0
272	2	2	0
293	2	1	0
296	2	1	0
285	2	1	0
228	2	1	0
257	2	2	0
270	2	2	0
244	2	2	0
268	2	1	0
250	2	2	0
251	2	1	0
258	2	2	0
274	2	1	0
404	2	1	0
195	2	1	0
255	2	1	0
256	2	2	0
252	2	1	0
211	2	1	0
250	2	1	0
257	2	1	0
274	2	1	0
263	2	1	0
280	2	1	0
309	2	2	0
238	2	1	0
258	2	2	0
274	2	1	0
275	2	2	0
268	2	1	0
288	2	1	0
244	2	2	0
308	2	2	0
261	2	2	0
250	2	1	0
324	2	2	0
256	2	1	0
253	2	1	0
284	2	2	0
248	2	1	0
243	2	2	0
290	2	1	0
271	2	1	0
285	2	1	0
289	2	2	0
285	2	1	0
257	2	1	0
284	2	1	0
275	2	1	0
293	2	1	0
239	2	1	0
265	2	1	0
267	2	1	0
280	2	1	0
235	2	1	0
252	2	1	0
284	2	2	0
244	2	1	0
269	2	1	0
181	2	1	0
376	2	2	0
281	2	1	0
276	2	1	0
225	2	1	0
301	2	2	0
301	2	1	0
261	2	2	0
272	2	1	0
254	2	1	0
261	2	2	0
303	2	2	0
306	2	2	0
269	2	1	0
249	2	1	0
265	2	1	0
270	2	1	0
290	2	2	0
295	2	1	0
254	2	1	0
281	2	1	0
281	2	2	0
270	2	1	0
293	2	2	0
266	2	1	0
251	2	2	0
309	2	1	0
275	2	1	0
257	2	1	0
241	2	2	0
233	2	1	0
279	2	1	0
458	2	2	0
413	2	2	0
271	2	1	0
288	2	1	0
268	2	1	0
264	2	1	0
264	2	1	0
228	2	1	0
261	2	1	0
280	2	2	0
292	2	2	0
270	2	1	0
289	2	2	0
302	2	2	0
291	2	2	0
302	2	1	0
268	2	2	0
373	2	1	0
284	2	1	0
319	2	2	0
294	2	1	0
307	2	1	0
274	2	2	0
249	2	1	0
284	2	1	0
306	2	1	0
