# Supplementary material for: Tracking the Time Course of Bayesian Inference With Event-Related Potentials:A Study Using the Central Cue Posner Paradigm
Source: Front Psychol. 2019 Jun 19;10:1424. doi: 10.3389/fpsyg.2019.01424 (PMC6593096; doi:10.3389/fpsyg.2019.01424)
Supplement: Supplementary file 2 [file Data_Sheet_1.ZIP › Subject16.csv]

RT	block_validity_50__1_68__2__86_3	valid_1____invalid_2	correct_0_directionerrors_1___anticipations_2____omissions_3
373	2	1	0
306	2	2	0
288	2	2	0
287	2	1	0
311	2	1	0
263	2	1	0
353	2	2	0
383	2	1	0
357	2	1	0
409	2	2	0
271	2	1	0
554	2	2	0
267	2	1	0
269	2	2	0
255	2	2	0
277	2	1	0
311	2	1	0
199	2	1	0
255	2	2	0
195	2	1	0
230	2	2	0
330	2	1	0
277	2	1	0
306	2	2	0
229	2	1	0
198	2	1	0
178	2	1	2
178	2	2	2
275	2	1	0
260	2	2	0
254	2	1	0
274	2	1	0
453	2	2	0
237	2	1	0
190	2	1	0
198	2	1	0
222	2	1	0
202	2	1	0
435	2	1	0
537	2	1	0
318	2	2	0
531	2	2	0
297	2	1	0
252	2	2	0
234	2	1	0
194	2	1	0
156	2	1	2
165	2	1	2
344	2	1	0
273	2	1	0
202	2	2	0
180	2	2	0
358	2	1	0
184	2	1	0
367	2	1	0
428	2	1	0
233	2	1	0
530	2	2	0
482	2	2	0
531	2	2	0
361	2	1	0
420	2	1	0
305	2	1	0
329	2	2	0
250	2	1	0
348	2	1	0
479	2	2	0
473	2	1	0
383	2	2	0
333	2	2	0
367	2	2	0
430	2	2	0
409	2	1	0
228	2	1	0
239	2	1	0
245	2	1	0
264	2	2	0
226	2	1	0
546	2	1	0
270	2	1	0
265	2	1	0
304	2	1	0
235	2	1	0
178	2	2	2
261	2	1	0
247	2	2	0
185	2	1	0
237	2	1	0
181	2	2	0
167	2	1	2
597	2	1	0
494	2	1	0
234	2	2	0
211	2	1	0
199	2	1	0
318	2	1	0
260	2	1	0
296	2	1	0
437	2	1	1
641	2	1	0
283	2	1	0
203	2	1	0
282	2	1	0
197	2	1	0
225	2	1	0
258	2	2	0
168	2	1	2
236	2	1	0
191	2	2	0
466	2	1	0
216	2	1	0
205	2	1	0
181	2	1	0
179	2	1	2
223	2	1	0
206	2	1	0
146	2	1	2
267	2	2	0
199	2	1	0
240	2	1	0
194	2	1	0
199	2	1	0
285	2	2	0
325	2	1	0
244	2	1	0
325	2	1	0
335	2	2	0
242	2	2	0
227	2	1	0
247	2	1	0
223	2	1	0
210	2	1	0
262	2	1	0
254	2	2	0
240	2	1	0
299	2	2	0
257	2	2	0
203	2	2	0
239	2	2	0
371	2	1	0
151	2	1	2
166	2	1	2
197	2	1	0
267	2	1	0
257	2	1	0
198	2	1	0
206	2	1	0
258	2	2	0
232	2	2	0
220	2	2	0
266	2	2	0
204	2	2	0
232	2	2	0
269	2	1	0
227	2	2	0
167	2	1	2
207	2	1	0
194	2	2	0
271	2	2	0
243	2	1	0
172	2	1	2
290	2	1	0
211	2	1	0
199	2	1	0
314	2	1	0
553	2	2	0
505	2	2	0
410	2	1	0
273	2	2	0
220	2	1	0
272	2	2	0
329	2	1	0
178	2	2	2
183	2	1	0
161	2	1	2
370	2	2	0
271	2	1	0
230	2	1	0
397	2	1	0
189	2	1	0
408	2	1	0
452	2	2	0
214	2	1	0
224	2	1	0
173	2	1	2
286	2	1	0
515	2	1	0
397	2	1	0
222	2	1	0
208	2	1	0
246	2	1	0
209	2	1	0
249	2	2	0
0	2	1	3
306	2	2	0
303	2	2	0
263	2	2	0
336	2	1	0
280	2	2	0
246	2	1	0
269	1	1	0
190	1	1	0
321	1	1	0
281	1	1	0
237	1	1	0
270	1	1	0
224	1	2	0
275	1	2	0
225	1	1	0
239	1	1	0
203	1	1	0
284	1	2	0
297	1	1	0
326	1	1	0
474	1	1	0
299	1	1	0
365	1	2	0
248	1	1	0
216	1	2	0
201	1	1	0
199	1	2	0
223	1	1	0
610	1	2	0
342	1	2	0
283	1	1	0
225	1	2	0
421	1	2	0
244	1	1	0
249	1	1	0
253	1	2	0
266	1	2	0
188	1	1	0
317	1	2	0
450	1	1	0
198	1	2	0
231	1	1	0
312	1	1	0
172	1	2	2
232	1	2	0
312	1	2	0
330	1	2	0
320	1	2	0
289	1	2	0
272	1	2	0
260	1	1	0
299	1	2	0
256	1	2	0
252	1	2	0
204	1	1	0
302	1	1	0
260	1	2	0
298	1	2	0
476	1	2	0
234	1	1	0
273	1	1	0
274	1	2	0
288	1	1	0
293	1	2	0
315	1	2	0
232	1	2	0
232	1	1	0
213	1	1	0
339	1	2	0
301	1	1	0
431	1	1	0
194	1	1	0
389	1	2	0
239	1	2	0
163	1	2	2
320	1	2	0
349	1	2	1
396	1	1	0
286	1	1	0
261	1	1	0
376	1	2	0
479	1	1	0
309	1	2	0
609	1	1	0
483	1	1	0
434	1	1	0
435	1	2	0
480	1	2	0
619	1	2	0
472	1	1	0
615	1	1	0
458	1	2	0
262	1	1	0
285	1	2	0
433	1	1	0
342	1	2	0
244	1	1	0
372	1	2	0
694	1	1	0
270	1	1	0
483	1	1	0
272	1	2	0
294	1	1	0
396	1	2	0
746	1	2	0
321	1	2	0
256	1	1	0
248	1	1	0
234	1	2	0
214	1	1	0
402	1	2	0
392	1	1	0
522	1	2	0
347	1	2	0
288	1	2	0
228	1	1	0
231	1	1	0
307	1	2	0
200	1	2	0
189	1	1	0
193	1	1	0
181	1	2	0
288	1	2	0
192	1	2	0
287	1	1	0
375	1	2	0
228	1	2	0
177	1	1	2
282	1	1	0
202	1	1	0
226	1	2	0
403	1	1	0
281	1	1	0
205	1	1	0
378	1	2	0
319	1	2	0
291	1	2	0
253	1	2	0
216	1	1	0
481	1	1	0
396	1	2	0
395	1	1	0
666	1	2	0
530	1	2	0
271	1	2	0
162	1	2	2
278	1	1	0
224	1	1	0
213	1	2	0
217	1	1	0
238	1	1	0
345	1	1	0
314	1	1	0
254	1	1	0
268	1	2	0
241	1	2	0
406	1	1	0
274	1	1	0
734	1	2	0
519	1	1	0
540	1	2	0
0	1	2	3
471	1	2	0
307	1	2	0
183	1	1	0
205	1	2	0
376	1	2	0
497	1	2	0
504	1	2	0
373	1	2	0
294	1	1	0
292	1	1	0
562	1	2	0
280	1	2	0
182	1	2	0
349	1	2	0
268	1	1	0
283	1	2	0
273	1	2	0
408	1	2	0
249	1	1	0
640	1	2	0
600	1	2	0
281	1	1	0
346	1	1	0
393	1	2	0
271	1	1	0
334	1	2	0
389	1	1	0
758	1	2	0
556	1	1	0
532	1	1	0
415	1	2	0
272	1	1	0
196	1	1	0
0	1	1	3
178	1	1	2
227	1	2	0
713	1	1	0
166	1	1	2
225	1	1	0
219	1	2	0
234	1	1	0
161	1	1	2
272	1	1	0
126	1	1	2
260	3	2	0
212	3	2	0
208	3	1	0
198	3	2	0
254	3	1	0
196	3	1	0
242	3	1	0
280	3	2	1
265	3	1	0
351	3	1	0
284	3	1	0
220	3	1	0
282	3	1	0
210	3	1	0
263	3	1	0
229	3	2	0
181	3	1	0
182	3	1	0
288	3	1	0
231	3	1	0
385	3	1	0
265	3	1	0
239	3	1	0
359	3	1	0
252	3	1	0
239	3	1	0
263	3	1	0
295	3	1	0
391	3	1	0
219	3	1	0
200	3	1	0
276	3	1	0
380	3	2	0
351	3	1	0
406	3	1	0
440	3	1	0
263	3	1	0
252	3	1	0
144	3	1	2
205	3	1	0
195	3	1	0
267	3	1	0
236	3	1	0
188	3	1	0
192	3	1	0
199	3	1	0
253	3	1	0
165	3	1	2
208	3	1	0
208	3	1	0
205	3	1	0
251	3	1	0
251	3	1	0
465	3	2	0
260	3	2	0
737	3	1	0
210	3	1	0
223	3	1	0
232	3	2	0
284	3	1	0
225	3	1	0
298	3	2	0
216	3	1	0
180	3	2	0
288	3	1	0
235	3	1	0
189	3	1	0
145	3	1	2
191	3	1	0
199	3	1	0
144	3	1	2
176	3	1	2
206	3	1	0
218	3	1	0
195	3	1	0
279	3	1	0
252	3	2	0
275	3	1	0
237	3	1	0
223	3	2	0
511	3	1	0
826	3	1	0
274	3	1	0
342	3	1	0
286	3	1	0
485	3	1	0
292	3	1	0
522	3	2	0
579	3	1	0
730	3	1	0
383	3	1	0
0	3	1	3
288	3	1	0
180	3	1	0
241	3	1	0
184	3	1	0
184	3	1	0
248	3	1	0
171	3	1	2
0	3	1	3
273	3	2	0
278	3	1	0
226	3	1	0
209	3	1	0
178	3	1	2
226	3	1	0
240	3	2	0
260	3	2	0
221	3	1	0
210	3	1	0
219	3	2	0
240	3	1	0
188	3	1	0
170	3	1	2
182	3	2	1
595	3	1	0
273	3	1	0
235	3	2	0
208	3	1	0
288	3	1	0
177	3	1	2
272	3	1	0
191	3	1	0
287	3	1	0
282	3	1	0
188	3	1	0
274	3	1	0
205	3	1	0
209	3	1	0
228	3	1	0
188	3	2	0
273	3	1	0
237	3	1	0
190	3	1	0
189	3	2	0
169	3	1	2
265	3	1	0
392	3	2	0
172	3	1	2
243	3	1	0
185	3	1	0
188	3	1	0
260	3	2	0
246	3	1	0
282	3	2	0
214	3	1	0
280	3	1	0
230	3	1	0
209	3	1	0
200	3	1	0
208	3	1	0
535	3	1	0
486	3	1	0
299	3	1	0
226	3	1	0
390	3	2	0
235	3	1	0
197	3	1	0
171	3	1	2
216	3	1	0
299	3	1	0
394	3	1	0
275	3	1	0
205	3	1	0
218	3	1	0
165	3	1	2
204	3	1	0
238	3	1	0
166	3	1	2
195	3	1	0
198	3	1	0
226	3	1	0
429	3	1	0
359	3	1	0
222	3	1	0
183	3	2	0
316	3	1	0
261	3	1	0
261	3	1	0
223	3	1	0
221	3	1	0
407	3	1	0
236	3	1	0
239	3	1	0
245	3	1	0
408	3	2	0
400	3	1	0
318	3	1	0
264	3	1	0
353	3	1	0
304	3	1	0
250	3	1	0
256	3	1	0
209	3	1	0
124	3	1	2
334	3	1	0
602	3	1	0
251	3	1	0
223	3	1	0
178	3	1	2
