# Supplementary material for: Tracking the Time Course of Bayesian Inference With Event-Related Potentials:A Study Using the Central Cue Posner Paradigm
Source: Front Psychol. 2019 Jun 19;10:1424. doi: 10.3389/fpsyg.2019.01424 (PMC6593096; doi:10.3389/fpsyg.2019.01424)
Supplement: Supplementary file 2 [file Data_Sheet_1.ZIP › Subject27.csv]

RT	block_validity_50__1_68__2__86_3	valid_1____invalid_2	correct_0_directionerrors_1___anticipations_2____omissions_3
323	3	1	0
386	3	1	0
312	3	1	0
239	3	1	0
273	3	2	0
313	3	2	0
336	3	1	0
270	3	1	0
256	3	1	0
237	3	1	0
272	3	2	0
255	3	1	0
259	3	1	0
268	3	1	0
310	3	1	0
331	3	1	0
277	3	1	0
284	3	1	0
308	3	1	0
313	3	2	0
331	3	1	0
337	3	1	0
429	3	1	0
344	3	2	0
0	3	1	3
362	3	1	0
398	3	1	0
471	3	2	0
483	3	1	0
401	3	1	0
344	3	1	0
397	3	1	0
530	3	1	0
362	3	1	0
399	3	2	0
308	3	1	0
357	3	1	0
475	3	2	0
268	3	1	0
493	3	1	0
284	3	1	0
278	3	1	0
352	3	1	0
284	3	1	0
233	3	1	0
334	3	1	0
308	3	1	0
304	3	1	0
298	3	1	0
287	3	1	0
269	3	1	0
312	3	1	0
387	3	1	0
226	3	1	0
297	3	1	0
235	3	1	0
272	3	1	0
285	3	1	0
244	3	2	1
561	3	1	0
313	3	1	0
273	3	1	0
338	3	1	0
229	3	1	0
499	3	2	0
361	3	1	0
408	3	1	0
463	3	1	0
391	3	1	0
278	3	1	0
318	3	1	0
314	3	2	1
314	3	1	0
325	3	1	0
278	3	1	0
274	3	1	0
338	3	1	0
405	3	2	0
312	3	1	0
311	3	1	0
345	3	1	0
636	3	1	0
348	3	1	0
422	3	1	0
401	3	1	0
422	3	1	0
428	3	1	0
337	3	1	0
316	3	1	0
317	3	1	0
298	3	1	0
248	3	1	0
338	3	1	0
264	3	1	0
239	3	1	0
371	3	2	0
459	3	1	0
440	3	1	0
343	3	2	0
203	3	1	0
405	3	1	0
258	3	1	0
222	3	1	0
206	3	1	0
214	3	1	0
295	3	1	0
265	3	1	0
250	3	1	0
276	3	1	0
415	3	2	0
331	3	1	0
396	3	2	0
355	3	1	0
284	3	1	0
282	3	1	0
297	3	1	0
278	3	1	0
341	3	1	0
229	3	1	0
299	3	1	0
342	3	1	0
405	3	1	0
397	3	1	0
263	3	1	0
389	3	1	0
474	3	2	0
337	3	1	0
454	3	1	0
426	3	1	0
326	3	1	0
476	3	2	0
425	3	1	0
592	3	2	0
568	3	2	0
488	3	1	0
960	3	1	0
298	3	1	0
204	3	1	0
251	3	2	0
412	3	2	0
218	3	1	0
241	3	1	0
215	3	1	0
358	3	2	0
358	3	2	0
489	3	1	0
353	3	1	0
352	3	1	0
221	3	1	0
316	3	1	0
214	3	1	0
322	3	1	0
203	3	1	0
377	3	2	0
287	3	1	0
237	3	1	0
261	3	1	0
347	3	1	0
406	3	1	0
364	3	1	0
299	3	1	0
449	3	2	0
274	3	1	0
496	3	1	0
370	3	1	0
470	3	1	0
620	3	1	0
378	3	1	0
317	3	1	0
373	3	1	0
252	3	1	0
203	3	1	0
314	3	1	0
325	3	1	0
242	3	1	0
197	3	1	0
226	3	1	0
691	3	1	0
288	3	1	0
298	3	1	0
242	3	1	0
539	3	2	0
506	3	2	0
399	3	1	0
245	3	1	0
300	3	1	0
305	3	1	0
250	3	1	0
180	3	1	0
183	3	1	0
222	3	1	0
257	3	1	0
193	3	1	0
228	3	1	0
231	3	1	0
239	3	1	0
178	3	1	2
250	3	1	0
250	3	1	0
227	3	1	0
223	1	1	0
166	1	2	2
269	1	1	0
220	1	1	0
207	1	1	0
196	1	1	0
243	1	2	0
220	1	1	0
231	1	2	1
483	1	2	0
275	1	1	0
231	1	2	0
276	1	1	0
222	1	1	0
314	1	2	0
450	1	2	0
522	1	1	0
267	1	1	0
202	1	1	0
364	1	2	0
352	1	2	0
206	1	2	0
318	1	1	0
299	1	2	0
449	1	2	0
295	1	2	0
348	1	1	0
298	1	2	0
216	1	2	0
291	1	1	0
130	1	1	2
254	1	1	0
375	1	1	0
289	1	2	0
392	1	1	0
282	1	1	0
278	1	1	0
248	1	2	0
413	1	2	0
354	1	2	0
465	1	1	0
213	1	2	0
271	1	2	0
273	1	2	0
307	1	1	0
175	1	2	2
340	1	2	0
326	1	1	0
256	1	1	0
259	1	2	0
188	1	1	0
295	1	2	0
269	1	1	0
218	1	2	0
189	1	2	0
308	1	1	0
227	1	1	0
235	1	1	0
392	1	2	0
305	1	2	1
293	1	2	0
291	1	1	0
304	1	1	0
298	1	2	0
271	1	2	0
276	1	1	0
473	1	2	0
335	1	2	0
325	1	1	0
232	1	2	0
282	1	1	0
261	1	1	0
385	1	2	0
255	1	1	0
273	1	2	0
309	1	1	0
198	1	1	0
707	1	2	0
361	1	1	0
302	1	2	0
317	1	1	0
268	1	2	0
231	1	1	0
543	1	1	0
252	1	2	0
452	1	1	0
257	1	1	0
492	1	2	0
230	1	1	0
188	1	1	0
463	1	1	0
467	1	2	0
178	1	1	2
279	1	1	0
372	1	2	0
311	1	2	0
234	1	2	0
275	1	2	0
221	1	2	0
218	1	2	0
398	1	1	0
166	1	2	2
269	1	2	0
314	1	2	0
353	1	1	0
193	1	2	0
266	1	2	0
241	1	2	0
296	1	1	0
272	1	1	0
371	1	2	0
428	1	2	0
428	1	2	0
356	1	2	0
244	1	1	0
446	1	2	0
392	1	2	1
254	1	2	0
473	1	2	0
331	1	2	0
380	1	1	0
405	1	1	0
316	1	1	0
434	1	1	0
582	1	1	0
342	1	2	0
267	1	2	0
351	1	2	0
251	1	2	0
443	1	2	0
296	1	1	0
318	1	2	0
203	1	2	0
359	1	1	0
352	1	1	0
293	1	2	0
420	1	1	0
298	1	1	0
310	1	2	0
222	1	2	0
301	1	1	0
348	1	2	0
365	1	1	0
301	1	1	0
240	1	1	0
263	1	1	0
204	1	2	0
343	1	2	0
274	1	2	0
282	1	1	0
295	1	2	0
466	1	2	0
562	1	1	0
351	1	2	0
357	1	1	1
494	1	1	0
283	1	1	0
279	1	2	0
387	1	1	0
232	1	1	0
362	1	1	0
321	1	2	0
622	1	1	0
628	1	2	0
573	1	1	0
277	1	1	0
245	1	2	0
267	1	1	0
336	1	1	0
251	1	1	0
567	1	2	0
324	1	1	0
519	1	2	0
489	1	2	0
647	1	1	0
417	1	1	0
531	1	1	0
926	1	2	0
597	1	1	0
349	1	2	0
434	1	1	0
471	1	2	0
376	1	2	0
437	1	1	0
271	1	1	0
697	1	2	0
350	1	1	0
235	1	1	0
449	1	1	0
429	1	2	0
308	1	1	0
420	1	1	0
391	1	1	0
675	1	2	0
561	1	2	0
868	1	2	0
229	1	2	0
342	1	1	0
183	1	1	0
320	1	2	0
227	2	1	0
281	2	2	0
315	2	1	0
274	2	2	0
478	2	2	0
239	2	1	0
383	2	2	0
309	2	2	0
270	2	2	0
291	2	1	0
206	2	1	0
260	2	1	0
328	2	1	0
280	2	1	0
374	2	2	0
411	2	1	0
261	2	1	0
348	2	2	0
203	2	1	0
311	2	1	0
240	2	1	0
188	2	1	0
230	2	1	0
583	2	2	0
415	2	2	0
560	2	1	0
322	2	1	0
226	2	1	0
372	2	1	0
605	2	1	0
336	2	1	0
425	2	1	0
318	2	2	0
212	2	1	0
267	2	1	0
398	2	2	0
245	2	1	0
204	2	1	0
238	2	1	0
531	2	1	0
496	2	2	0
273	2	1	0
444	2	2	1
232	2	2	0
419	2	1	0
233	2	1	0
531	2	2	0
345	2	2	0
313	2	2	0
397	2	1	0
261	2	1	0
452	2	1	0
328	2	1	0
207	2	1	0
213	2	1	0
300	2	1	0
446	2	1	0
356	2	1	0
481	2	1	0
211	2	1	0
306	2	2	0
250	2	1	0
241	2	2	0
282	2	1	0
254	2	1	0
241	2	1	0
455	2	2	0
348	2	1	0
390	2	1	0
267	2	1	0
255	2	2	0
390	2	1	0
254	2	2	1
476	2	2	0
381	2	1	0
295	2	1	0
252	2	1	0
399	2	2	0
284	2	1	0
282	2	2	0
188	2	2	0
252	2	1	0
290	2	1	0
385	2	2	0
258	2	2	0
636	2	1	0
274	2	1	0
218	2	1	0
251	2	1	0
219	2	1	0
200	2	1	0
391	2	1	0
221	2	2	0
286	2	1	0
349	2	2	0
288	2	1	0
347	2	1	0
311	2	2	0
304	2	1	0
306	2	1	0
268	2	1	0
169	2	1	2
170	2	1	2
241	2	1	0
240	2	1	0
183	2	1	0
321	2	2	0
306	2	2	0
220	2	1	0
285	2	2	0
213	2	1	0
231	2	1	0
311	2	1	0
200	2	1	0
311	2	2	0
292	2	2	0
210	2	1	0
264	2	2	0
223	2	1	0
186	2	1	0
350	2	2	0
197	2	1	0
327	2	1	0
195	2	2	0
254	2	1	0
185	2	1	0
263	2	1	0
306	2	1	0
360	2	1	0
399	2	2	0
377	2	2	0
246	2	2	0
358	2	2	0
412	2	1	0
370	2	2	0
262	2	2	0
226	2	1	0
184	2	1	0
327	2	2	0
161	2	1	2
499	2	2	0
411	2	2	0
509	2	2	0
526	2	1	0
280	2	1	0
291	2	2	0
337	2	1	0
367	2	1	0
358	2	1	0
445	2	2	0
406	2	2	0
424	2	1	0
473	2	1	0
271	2	1	0
278	2	1	0
321	2	1	0
297	2	1	0
233	2	2	1
314	2	2	0
244	2	1	0
460	2	1	0
330	2	1	0
283	2	1	0
196	2	1	0
274	2	1	0
272	2	1	0
337	2	2	0
323	2	1	0
273	2	1	0
368	2	2	0
262	2	1	0
245	2	1	0
312	2	1	0
254	2	2	0
283	2	2	0
249	2	1	0
253	2	1	0
239	2	1	0
207	2	1	0
195	2	1	0
171	2	1	2
337	2	1	0
225	2	1	0
272	2	1	0
241	2	1	0
475	2	2	0
246	2	1	0
183	2	1	0
408	2	2	0
236	2	2	0
244	2	1	0
261	2	1	0
238	2	1	0
351	2	1	0
241	2	1	0
423	2	2	0
280	2	1	0
221	2	1	0
540	2	2	0
262	2	1	0
