# Supplementary material for: Tracking the Time Course of Bayesian Inference With Event-Related Potentials:A Study Using the Central Cue Posner Paradigm
Source: Front Psychol. 2019 Jun 19;10:1424. doi: 10.3389/fpsyg.2019.01424 (PMC6593096; doi:10.3389/fpsyg.2019.01424)
Supplement: Supplementary file 2 [file Data_Sheet_1.ZIP › Subject26.csv]

RT	block_validity_50__1_68__2__86_3	valid_1____invalid_2	correct_0_directionerrors_1___anticipations_2____omissions_3
365	3	2	0
364	3	1	0
599	3	1	0
357	3	1	0
326	3	1	0
360	3	1	0
306	3	1	0
323	3	1	0
412	3	1	0
335	3	1	0
373	3	1	0
402	3	1	0
500	3	1	0
281	3	1	0
342	3	1	0
398	3	2	0
367	3	2	1
408	3	1	0
521	3	2	0
329	3	1	0
340	3	1	0
424	3	2	0
380	3	1	0
326	3	1	0
335	3	1	0
362	3	1	0
309	3	1	0
493	3	1	0
340	3	1	0
219	3	1	0
217	3	1	0
272	3	1	0
299	3	1	0
320	3	1	0
394	3	1	0
372	3	1	0
373	3	1	0
395	3	1	0
322	3	1	0
436	3	1	0
300	3	1	0
307	3	1	0
390	3	1	0
618	3	2	0
331	3	1	0
266	3	1	0
191	3	2	1
380	3	1	0
377	3	2	0
322	3	1	0
354	3	1	0
298	3	1	0
422	3	2	0
433	3	1	0
275	3	1	0
275	3	1	0
394	3	1	0
270	3	1	0
370	3	1	0
485	3	1	0
205	3	1	0
285	3	1	0
340	3	1	0
183	3	1	0
250	3	1	0
368	3	1	0
402	3	1	0
424	3	1	0
315	3	1	0
386	3	2	0
341	3	1	0
331	3	1	0
363	3	1	0
329	3	2	0
417	3	1	0
464	3	1	0
316	3	1	0
333	3	1	0
252	3	1	0
253	3	1	0
297	3	1	0
301	3	1	0
287	3	1	0
272	3	1	0
333	3	1	0
305	3	1	0
396	3	1	0
370	3	1	0
517	3	2	0
451	3	1	0
361	3	1	0
342	3	1	0
361	3	2	0
339	3	1	0
369	3	1	0
332	3	1	0
318	3	1	0
258	3	1	0
413	3	2	0
377	3	1	0
341	3	1	0
358	3	2	0
593	3	1	0
306	3	1	0
340	3	1	0
426	3	2	0
365	3	1	0
531	3	1	0
397	3	1	0
455	3	1	0
423	3	1	0
319	3	1	0
384	3	1	0
470	3	1	0
383	3	1	0
325	3	2	0
356	3	1	0
263	3	1	0
323	3	1	0
295	3	2	0
263	3	1	0
247	3	1	0
259	3	1	0
252	3	1	0
269	3	1	0
311	3	2	0
281	3	1	0
273	3	1	0
213	3	1	0
300	3	1	0
257	3	1	0
276	3	1	0
336	3	1	0
319	3	1	0
362	3	2	0
276	3	1	0
275	3	1	0
287	3	1	0
333	3	1	0
339	3	1	0
296	3	1	0
252	3	1	0
285	3	1	0
306	3	1	0
233	3	1	0
322	3	1	0
262	3	2	0
250	3	1	0
293	3	1	0
303	3	2	0
283	3	1	0
244	3	1	0
271	3	1	0
295	3	1	0
242	3	1	0
281	3	1	0
318	3	2	0
279	3	1	0
322	3	1	0
309	3	1	0
269	3	1	0
293	3	1	0
237	3	1	0
305	3	1	0
347	3	1	0
425	3	1	0
293	3	1	0
242	3	1	0
323	3	1	0
272	3	1	0
358	3	1	0
293	3	1	0
296	3	1	0
316	3	1	0
213	3	1	0
284	3	1	0
538	3	1	0
401	3	1	0
398	3	2	0
323	3	1	0
267	3	1	0
318	3	2	0
369	3	1	0
265	3	1	0
624	3	1	1
453	3	2	0
398	3	1	0
558	3	2	0
299	3	1	0
263	3	1	0
311	3	1	0
301	3	1	0
322	3	1	0
378	3	1	0
265	3	1	0
313	3	1	0
297	3	1	1
362	3	1	0
305	3	2	0
246	3	1	0
412	2	1	0
358	2	2	0
402	2	2	0
328	2	2	0
325	2	1	0
337	2	2	0
367	2	1	0
534	2	2	0
329	2	1	0
574	2	1	0
391	2	1	0
341	2	1	0
419	2	2	0
371	2	1	0
343	2	1	0
349	2	1	0
345	2	1	0
280	2	1	0
523	2	1	0
254	2	1	0
241	2	1	0
357	2	2	0
351	2	1	0
296	2	2	0
382	2	1	0
342	2	2	0
358	2	2	0
605	2	2	0
326	2	1	0
335	2	2	0
312	2	2	0
289	2	1	0
314	2	2	0
274	2	1	0
401	2	2	0
334	2	1	0
463	2	1	0
309	2	1	0
272	2	2	0
334	2	1	0
269	2	1	0
585	2	1	0
550	2	2	1
383	2	1	0
290	2	1	0
254	2	1	0
264	2	2	0
353	2	1	0
184	2	1	0
241	2	1	0
241	2	1	0
237	2	1	0
230	2	1	0
292	2	1	0
365	2	2	0
185	2	1	0
227	2	1	0
235	2	1	0
159	2	1	2
243	2	2	0
303	2	1	0
231	2	1	0
234	2	1	0
197	2	1	0
294	2	1	0
261	2	1	0
221	2	1	0
299	2	1	0
248	2	1	0
214	2	1	0
312	2	1	0
257	2	2	0
332	2	2	0
329	2	1	0
239	2	1	0
259	2	1	0
275	2	1	0
271	2	1	0
230	2	1	0
213	2	1	0
317	2	2	0
292	2	2	0
267	2	1	0
419	2	2	0
272	2	1	0
220	2	2	0
239	2	1	0
195	2	1	0
257	2	1	0
294	2	2	0
287	2	2	0
269	2	2	0
264	2	1	0
186	2	1	0
214	2	1	0
334	2	2	0
242	2	1	0
263	2	2	0
249	2	2	0
275	2	1	0
350	2	1	0
309	2	1	0
355	2	2	0
238	2	2	0
225	2	2	0
293	2	1	0
288	2	1	0
344	2	1	0
367	2	2	0
324	2	2	0
343	2	1	0
254	2	1	0
280	2	1	0
252	2	2	0
210	2	1	0
224	2	2	0
216	2	2	0
295	2	1	0
250	2	1	0
442	2	2	0
212	2	1	0
176	2	2	2
253	2	1	0
253	2	1	0
219	2	1	0
371	2	2	0
274	2	1	0
260	2	1	0
252	2	1	0
200	2	1	0
259	2	2	0
187	2	1	0
283	2	2	0
269	2	1	0
261	2	2	0
235	2	2	0
233	2	1	0
175	2	1	2
278	2	1	0
216	2	1	0
245	2	1	0
240	2	1	0
226	2	1	0
221	2	2	0
319	2	1	0
244	2	2	0
252	2	1	0
222	2	2	0
236	2	2	0
236	2	1	0
323	2	2	0
269	2	1	0
170	2	1	2
213	2	2	0
289	2	1	0
303	2	2	0
241	2	1	0
286	2	2	0
308	2	1	0
205	2	1	0
286	2	1	0
207	2	1	0
250	2	1	0
205	2	1	0
269	2	1	0
308	2	1	0
283	2	1	0
333	2	2	0
200	2	1	0
218	2	1	0
246	2	1	0
311	2	1	0
250	2	1	0
364	2	1	0
328	2	1	0
268	2	1	0
259	2	1	0
279	2	2	0
266	2	1	0
267	2	2	0
243	2	1	0
258	2	2	0
263	2	2	0
233	2	1	0
251	2	1	0
261	2	1	1
287	2	1	0
191	2	1	0
231	2	1	0
186	2	1	0
156	2	1	2
0	2	1	3
208	2	1	0
234	2	1	0
244	2	1	0
244	2	1	0
326	2	2	0
313	2	2	0
273	2	2	0
278	2	2	0
438	1	2	0
236	1	2	0
290	1	2	0
278	1	2	0
338	1	2	0
297	1	2	0
428	1	2	0
385	1	2	0
297	1	1	0
287	1	2	0
320	1	1	0
259	1	2	0
268	1	1	0
284	1	2	0
314	1	1	0
431	1	1	0
332	1	2	0
278	1	2	0
344	1	1	0
251	1	1	0
242	1	1	0
279	1	2	0
332	1	1	0
314	1	2	0
241	1	2	0
227	1	1	0
265	1	1	0
358	1	2	0
239	1	2	0
241	1	1	0
335	1	1	0
282	1	1	0
210	1	1	0
231	1	1	0
224	1	1	0
236	1	2	0
288	1	2	0
280	1	2	0
311	1	2	0
224	1	1	0
237	1	1	0
214	1	1	0
223	1	1	0
273	1	2	0
225	1	1	0
250	1	2	0
234	1	1	0
266	1	2	0
279	1	2	0
244	1	2	0
370	1	1	0
280	1	2	0
267	1	1	0
288	1	2	0
413	1	2	0
286	1	1	1
324	1	2	0
268	1	1	0
285	1	2	0
215	1	1	0
324	1	2	0
219	1	1	0
184	1	2	0
224	1	1	0
211	1	1	0
176	1	1	2
193	1	1	0
263	1	2	0
348	1	2	0
239	1	2	0
265	1	1	0
263	1	1	0
187	1	1	0
269	1	2	0
287	1	1	0
243	1	1	0
215	1	1	0
324	1	2	0
280	1	2	0
264	1	1	0
187	1	1	0
180	1	1	0
242	1	2	0
264	1	2	0
257	1	2	0
356	1	2	0
307	1	2	0
241	1	1	0
213	1	1	0
278	1	2	0
299	1	2	0
250	1	1	0
229	1	1	0
270	1	1	0
265	1	1	0
215	1	1	0
316	1	2	0
265	1	2	0
257	1	2	0
259	1	1	0
320	1	2	0
328	1	2	0
313	1	1	0
283	1	1	0
394	1	2	0
275	1	1	0
237	1	1	0
318	1	1	0
374	1	1	0
269	1	1	0
290	1	2	0
310	1	2	0
234	1	2	0
269	1	1	0
282	1	1	0
315	1	2	0
241	1	1	0
288	1	1	0
260	1	1	0
282	1	1	0
271	1	2	0
260	1	2	0
290	1	1	0
244	1	1	0
284	1	1	0
229	1	1	0
266	1	1	0
199	1	1	0
311	1	2	0
270	1	1	0
241	1	2	0
232	1	2	0
282	1	2	0
297	1	2	1
256	1	2	0
223	1	1	0
250	1	1	0
218	1	1	0
286	1	2	0
326	1	1	0
289	1	2	0
254	1	2	0
196	1	1	0
290	1	2	0
285	1	1	0
402	1	1	0
273	1	1	0
299	1	1	0
248	1	2	0
294	1	1	0
260	1	1	0
300	1	1	0
342	1	2	0
278	1	1	0
295	1	1	0
262	1	2	0
234	1	2	0
198	1	1	0
198	1	1	0
227	1	1	0
308	1	2	0
268	1	1	0
232	1	2	0
292	1	1	0
224	1	2	0
305	1	1	0
211	1	2	0
295	1	2	0
293	1	2	0
289	1	2	0
241	1	1	0
260	1	2	0
211	1	2	0
259	1	2	0
292	1	2	0
266	1	2	0
302	1	1	0
257	1	2	0
277	1	1	0
251	1	2	0
338	1	2	0
247	1	1	0
277	1	2	0
238	1	2	0
251	1	2	0
274	1	1	0
329	1	2	0
317	1	1	0
284	1	2	0
329	1	2	0
231	1	1	0
300	1	1	0
282	1	2	0
222	1	1	0
265	1	2	0
314	1	2	0
310	1	2	0
282	1	1	0
482	1	2	0
224	1	2	0
