# Supplementary material for: Tracking the Time Course of Bayesian Inference With Event-Related Potentials:A Study Using the Central Cue Posner Paradigm
Source: Front Psychol. 2019 Jun 19;10:1424. doi: 10.3389/fpsyg.2019.01424 (PMC6593096; doi:10.3389/fpsyg.2019.01424)
Supplement: Supplementary file 2 [file Data_Sheet_1.ZIP › Subject24.csv]

RT	block_validity_50__1_68__2__86_3	valid_1____invalid_2	correct_0_directionerrors_1___anticipations_2____omissions_3
302	2	1	0
347	2	2	0
457	2	1	0
578	2	2	0
620	2	1	0
524	2	2	0
267	2	1	0
298	2	1	0
288	2	1	0
323	2	2	0
407	2	1	0
254	2	1	0
392	2	1	0
308	2	1	0
318	2	1	0
331	2	1	0
367	2	2	0
338	2	1	0
363	2	1	0
426	2	1	0
344	2	1	0
395	2	1	0
456	2	2	0
353	2	2	0
445	2	1	0
414	2	1	0
454	2	1	0
471	2	1	0
918	2	2	0
503	2	1	0
382	2	1	0
409	2	2	0
408	2	1	0
421	2	2	0
375	2	1	0
407	2	1	0
394	2	2	0
465	2	1	0
404	2	1	0
349	2	1	0
374	2	1	0
409	2	1	0
394	2	1	0
470	2	1	0
499	2	2	0
344	2	1	0
335	2	1	0
353	2	1	0
419	2	1	0
496	2	2	0
533	2	1	0
593	2	1	0
614	2	2	0
578	2	1	0
421	2	2	0
374	2	1	0
909	2	1	0
426	2	1	0
357	2	1	0
310	2	1	0
299	2	1	0
238	2	1	0
242	2	1	0
513	2	2	0
603	2	2	0
401	2	2	0
537	2	1	0
605	2	1	0
384	2	2	0
483	2	2	0
881	2	2	0
864	2	1	0
695	2	1	1
651	2	1	0
806	2	1	0
618	2	1	0
486	2	2	0
499	2	2	0
444	2	1	0
464	2	2	0
440	2	2	0
566	2	1	0
569	2	1	0
524	2	2	0
563	2	2	0
635	2	1	0
601	2	1	0
437	2	1	0
524	2	2	0
598	2	2	0
503	2	1	0
363	2	1	0
474	2	1	0
510	2	1	0
528	2	1	0
420	2	1	0
575	2	2	0
792	2	2	0
455	2	1	0
455	2	2	0
0	2	2	3
321	2	1	0
353	2	1	0
407	2	2	0
309	2	2	0
299	2	1	0
337	2	1	0
290	2	1	0
260	2	1	0
277	2	1	0
581	2	2	0
309	2	1	0
428	2	1	0
582	2	2	0
408	2	1	0
440	2	1	0
482	2	2	0
573	2	1	0
844	2	2	0
496	2	1	0
788	2	1	0
747	2	1	0
472	2	1	0
530	2	2	0
554	2	1	0
815	2	2	0
763	2	1	0
574	2	2	0
712	2	1	0
710	2	1	0
714	2	1	1
623	2	1	0
700	2	2	0
741	2	2	0
721	2	1	0
896	2	1	1
679	2	1	0
554	2	1	0
503	2	2	0
642	2	1	0
0	2	1	3
0	2	2	3
766	2	2	0
1071	2	2	0
599	2	1	0
668	2	2	0
589	2	1	0
482	2	1	0
651	2	1	0
635	2	1	0
547	2	1	0
585	2	1	0
622	2	1	0
745	2	1	0
700	2	1	0
588	2	2	0
550	2	1	0
755	2	2	0
762	2	1	0
767	2	1	0
870	2	1	0
641	2	2	0
544	2	2	0
484	2	1	0
601	2	2	0
498	2	1	0
576	2	2	0
570	2	1	0
540	2	2	0
0	2	1	3
582	2	1	0
364	2	1	0
891	2	1	0
634	2	1	0
1054	2	2	0
716	2	2	0
1037	2	1	0
634	2	1	0
830	2	2	0
0	2	1	3
831	2	1	0
660	2	2	0
692	2	1	0
617	2	2	0
680	2	1	0
694	2	2	0
414	2	2	1
696	2	1	0
815	2	1	0
797	2	1	0
789	2	2	0
648	2	1	0
552	2	1	0
373	2	1	0
490	2	1	0
712	2	1	0
648	2	1	0
595	2	1	0
571	2	1	0
370	2	1	0
426	1	1	0
463	1	2	0
386	1	1	0
666	1	2	0
478	1	2	0
458	1	2	0
531	1	1	0
499	1	2	0
360	1	2	0
457	1	2	0
470	1	1	0
499	1	1	0
316	1	1	0
630	1	2	0
361	1	2	0
456	1	2	0
410	1	1	0
273	1	1	0
362	1	2	0
280	1	1	0
388	1	2	0
414	1	1	0
394	1	2	0
219	1	1	0
173	1	1	2
613	1	2	0
364	1	1	0
328	1	2	0
427	1	2	0
363	1	2	0
725	1	1	0
348	1	2	0
890	1	2	0
561	1	2	0
405	1	1	0
403	1	2	0
536	1	2	0
445	1	1	0
517	1	2	0
439	1	2	0
380	1	2	0
315	1	2	0
458	1	1	0
393	1	1	0
458	1	1	0
539	1	1	0
412	1	2	0
469	1	1	0
681	1	1	0
566	1	2	0
771	1	2	0
658	1	2	0
553	1	2	0
703	1	2	0
592	1	1	0
658	1	1	0
896	1	2	0
738	1	2	0
619	1	2	0
867	1	2	0
655	1	1	0
596	1	1	0
908	1	2	1
573	1	1	0
587	1	1	0
506	1	1	0
591	1	1	0
541	1	1	0
817	1	1	0
681	1	1	0
681	1	2	0
527	1	1	0
698	1	1	0
755	1	1	1
499	1	1	0
750	1	1	0
782	1	2	0
667	1	2	0
736	1	2	0
622	1	1	0
599	1	2	0
761	1	2	0
734	1	1	0
660	1	1	0
621	1	1	0
688	1	2	0
686	1	1	0
560	1	1	0
696	1	2	0
642	1	1	0
849	1	2	0
694	1	1	0
578	1	2	0
620	1	1	0
831	1	1	0
743	1	1	0
548	1	2	1
798	1	2	1
0	1	2	3
1015	1	1	0
440	1	1	0
368	1	2	0
349	1	2	0
376	1	2	0
285	1	1	0
284	1	1	0
517	1	2	0
336	1	1	0
513	1	2	0
420	1	1	0
405	1	1	0
315	1	1	0
520	1	2	0
412	1	1	0
416	1	1	0
454	1	2	1
494	1	1	0
370	1	1	0
409	1	2	0
344	1	1	0
341	1	1	0
470	1	1	0
419	1	2	0
427	1	1	0
840	1	2	0
493	1	1	0
496	1	2	0
313	1	2	0
110	1	2	2
303	1	1	0
559	1	2	0
666	1	1	0
0	1	2	3
456	1	1	0
304	1	2	0
868	1	1	0
1036	1	2	0
894	1	2	0
893	1	1	0
480	1	2	0
503	1	1	0
769	1	2	1
787	1	1	0
612	1	1	0
575	1	1	0
528	1	2	0
0	1	1	3
518	1	1	0
387	1	1	0
498	1	2	0
592	1	2	0
617	1	2	0
967	1	2	0
484	1	1	0
355	1	1	0
367	1	1	0
265	1	1	0
401	1	2	0
286	1	1	0
509	1	2	0
344	1	2	0
427	1	2	0
490	1	1	0
285	1	1	0
472	1	2	0
532	1	2	0
624	1	2	0
668	1	1	0
623	1	1	0
632	1	1	0
742	1	2	0
623	1	2	0
594	1	1	0
517	1	1	0
480	1	2	0
806	1	1	0
538	1	1	0
377	1	2	0
407	1	1	0
532	1	1	0
406	1	2	0
684	1	1	0
990	1	1	0
668	1	2	0
502	1	2	0
633	1	2	0
649	1	2	0
385	1	1	0
742	1	1	0
719	1	2	0
730	1	2	0
893	1	1	0
742	1	2	0
891	1	2	0
854	1	1	0
718	1	2	0
583	1	2	0
903	1	2	0
781	1	2	0
580	1	2	0
405	3	1	0
426	3	1	0
302	3	1	0
571	3	2	0
343	3	1	0
378	3	1	0
254	3	1	0
299	3	1	0
369	3	1	0
356	3	1	0
302	3	1	0
399	3	1	0
296	3	1	0
330	3	1	0
350	3	1	0
424	3	1	0
435	3	1	0
364	3	1	0
504	3	1	0
401	3	1	0
535	3	1	0
622	3	1	0
333	3	1	0
429	3	2	0
464	3	2	0
440	3	2	0
576	3	1	0
868	3	1	0
417	3	1	0
556	3	1	0
437	3	1	0
416	3	1	0
630	3	1	0
589	3	1	0
489	3	1	0
487	3	2	1
296	3	2	0
735	3	1	0
548	3	1	0
882	3	1	0
497	3	1	0
606	3	1	0
642	3	2	0
534	3	1	0
634	3	1	0
777	3	1	0
670	3	1	0
970	3	1	0
663	3	1	0
713	3	1	0
601	3	2	0
493	3	1	0
262	3	1	0
266	3	1	0
259	3	1	0
575	3	2	0
466	3	1	0
449	3	1	0
490	3	1	0
360	3	1	0
513	3	1	0
417	3	1	0
506	3	2	0
535	3	1	0
372	3	1	0
367	3	2	0
688	3	1	0
421	3	1	0
473	3	1	0
430	3	1	0
545	3	2	0
505	3	1	0
468	3	1	0
699	3	1	0
672	3	1	0
629	3	2	0
592	3	1	0
526	3	1	0
510	3	1	0
474	3	1	0
601	3	1	0
427	3	1	0
509	3	1	0
483	3	1	0
488	3	1	0
0	3	1	3
585	3	1	0
1043	3	2	0
666	3	1	0
400	3	1	0
418	3	1	0
444	3	1	0
822	3	1	0
301	3	1	0
519	3	1	0
643	3	1	0
318	3	1	0
627	3	1	0
514	3	1	0
504	3	1	0
334	3	1	0
254	3	1	0
430	3	2	0
621	3	2	0
384	3	1	0
430	3	1	0
558	3	2	0
355	3	1	0
493	3	2	0
494	3	1	0
353	3	1	0
408	3	1	0
492	3	1	0
335	3	1	0
470	3	1	0
192	3	1	0
308	3	1	0
449	3	2	0
457	3	1	0
309	3	1	0
415	3	1	0
533	3	1	0
399	3	1	0
486	3	2	0
394	3	1	0
604	3	2	0
290	3	1	0
311	3	1	0
334	3	1	0
465	3	1	0
450	3	1	0
575	3	1	0
485	3	1	0
383	3	1	0
421	3	1	0
538	3	1	0
557	3	1	0
441	3	1	0
484	3	1	0
0	3	2	3
735	3	1	0
992	3	1	0
697	3	1	0
697	3	1	0
670	3	1	0
693	3	1	1
726	3	1	0
707	3	1	0
628	3	1	0
615	3	1	0
688	3	1	0
641	3	1	0
636	3	1	0
720	3	1	0
643	3	1	0
579	3	1	0
959	3	1	0
891	3	1	0
868	3	2	1
903	3	1	0
900	3	1	0
0	3	1	3
0	3	1	3
0	3	1	3
0	3	1	3
0	3	1	3
0	3	1	3
0	3	1	3
0	3	1	3
427	3	1	0
386	3	1	0
324	3	1	0
434	3	1	0
330	3	1	0
384	3	1	0
436	3	1	0
588	3	1	0
442	3	1	0
404	3	2	0
396	3	2	0
466	3	2	0
256	3	1	0
402	3	1	0
410	3	1	0
524	3	1	0
279	3	1	0
413	3	1	0
359	3	1	0
362	3	2	0
330	3	1	0
350	3	2	0
428	3	1	0
413	3	1	0
363	3	1	0
436	3	1	0
417	3	1	0
276	3	1	0
573	3	1	0
320	3	1	0
345	3	1	0
