# Supplementary material for: Tracking the Time Course of Bayesian Inference With Event-Related Potentials:A Study Using the Central Cue Posner Paradigm
Source: Front Psychol. 2019 Jun 19;10:1424. doi: 10.3389/fpsyg.2019.01424 (PMC6593096; doi:10.3389/fpsyg.2019.01424)
Supplement: Supplementary file 2 [file Data_Sheet_1.ZIP › Subject30.csv]

RT	block_validity_50__1_68__2__86_3	valid_1____invalid_2	correct_0_directionerrors_1___anticipations_2____omissions_3
290	2	1	0
265	2	1	0
262	2	1	0
260	2	1	0
304	2	1	0
254	2	1	0
248	2	1	0
299	2	1	0
302	2	1	0
288	2	1	0
327	2	2	0
160	2	1	2
222	2	1	0
306	2	2	0
202	2	2	0
266	2	1	0
290	2	1	0
401	2	2	0
239	2	1	0
260	2	1	0
305	2	2	0
248	2	1	0
154	2	1	2
244	2	2	0
231	2	2	1
306	2	1	0
279	2	2	0
336	2	1	0
366	2	2	0
433	2	2	0
324	2	1	0
310	2	1	0
182	2	1	0
325	2	1	0
293	2	1	0
296	2	1	0
267	2	2	1
339	2	2	0
253	2	1	0
385	2	2	0
346	2	1	0
432	2	1	0
350	2	2	0
310	2	1	0
254	2	2	0
328	2	1	0
324	2	2	0
285	2	1	0
252	2	2	0
299	2	2	0
295	2	1	0
288	2	2	0
348	2	1	0
261	2	1	0
250	2	1	0
296	2	2	0
319	2	2	0
293	2	1	0
254	2	1	0
303	2	1	0
237	2	1	0
200	2	2	0
226	2	2	0
277	2	1	0
266	2	1	0
198	2	1	0
241	2	1	0
296	2	2	0
307	2	1	0
202	2	1	0
203	2	1	0
185	2	1	0
196	2	1	0
319	2	1	0
230	2	2	1
341	2	1	0
216	2	1	0
138	2	1	2
0	2	1	3
186	2	1	0
159	2	1	2
246	2	1	0
246	2	1	0
215	2	1	0
288	2	2	0
242	2	2	0
200	2	1	0
303	2	1	0
186	2	1	0
0	2	1	3
152	2	1	2
155	2	2	2
247	2	1	0
238	2	2	0
327	2	1	0
343	2	2	0
438	2	1	0
442	2	2	0
327	2	2	0
340	2	1	0
332	2	1	0
392	2	1	0
392	2	1	0
317	2	1	0
299	2	1	0
375	2	2	0
292	2	2	0
323	2	1	0
346	2	1	0
375	2	2	0
268	2	1	0
301	2	2	0
230	2	2	0
130	2	1	2
334	2	2	0
342	2	1	0
341	2	2	0
270	2	1	0
333	2	2	0
318	2	1	0
296	2	1	0
235	2	1	0
305	2	2	0
286	2	2	0
327	2	1	0
358	2	1	0
259	2	1	0
334	2	1	0
337	2	1	0
418	2	2	0
352	2	1	0
293	2	1	0
404	2	2	0
427	2	1	0
398	2	2	0
423	2	2	0
338	2	2	0
458	2	2	0
314	2	1	0
383	2	2	0
599	2	2	0
279	2	1	0
315	2	1	0
279	2	1	0
331	2	1	0
329	2	1	0
385	2	1	0
361	2	1	0
341	2	1	0
311	2	1	0
368	2	1	0
365	2	1	0
412	2	1	0
295	2	1	0
388	2	1	0
423	2	1	0
358	2	1	0
250	2	1	0
324	2	1	0
341	2	1	0
298	2	1	0
302	2	1	0
343	2	1	0
316	2	1	0
373	2	2	0
270	2	1	0
405	2	1	0
414	2	2	0
294	2	2	0
411	2	2	0
351	2	1	0
227	2	1	0
379	2	2	0
519	2	2	0
406	2	2	0
347	2	1	0
404	2	1	0
262	2	1	0
423	2	1	0
450	2	2	0
336	2	1	0
618	2	1	0
434	2	1	0
406	2	1	0
361	2	1	0
349	2	1	0
333	2	2	0
328	2	2	0
351	2	2	0
394	2	1	0
414	2	1	0
404	2	1	0
280	2	1	0
476	2	1	0
408	2	2	0
334	2	2	0
640	2	1	0
397	2	1	0
571	2	2	0
399	2	1	0
305	1	1	0
309	1	2	0
327	1	1	0
395	1	2	0
364	1	2	0
372	1	2	0
394	1	1	0
388	1	2	0
365	1	1	0
410	1	1	0
434	1	2	0
379	1	2	0
393	1	1	0
395	1	2	0
430	1	1	0
410	1	2	0
493	1	1	0
389	1	2	0
430	1	2	0
442	1	2	0
422	1	1	0
307	1	1	0
389	1	2	0
471	1	1	0
365	1	1	0
403	1	1	0
456	1	2	0
482	1	1	0
354	1	1	0
378	1	2	0
403	1	2	0
342	1	1	0
449	1	2	0
483	1	1	0
402	1	2	0
381	1	2	0
420	1	2	1
439	1	2	0
457	1	2	0
371	1	1	0
326	1	1	0
306	1	1	0
482	1	2	0
417	1	1	0
229	1	1	0
364	1	1	0
338	1	2	0
456	1	1	0
486	1	1	0
433	1	2	0
421	1	1	0
395	1	1	0
411	1	2	0
422	1	1	0
404	1	1	0
372	1	1	0
363	1	1	0
428	1	1	0
428	1	1	0
362	1	1	0
376	1	2	0
486	1	2	1
376	1	2	0
412	1	2	0
383	1	1	0
440	1	1	0
426	1	1	0
370	1	2	0
443	1	1	0
418	1	2	0
419	1	2	0
443	1	2	0
369	1	2	0
374	1	2	0
383	1	2	0
348	1	1	0
409	1	2	0
449	1	2	0
392	1	1	0
331	1	2	0
336	1	2	0
296	1	2	0
320	1	1	0
376	1	1	0
345	1	2	0
291	1	1	0
321	1	1	0
419	1	2	0
375	1	2	0
349	1	2	0
326	1	1	0
407	1	1	0
366	1	1	0
399	1	2	0
675	1	1	0
330	1	1	0
334	1	2	0
361	1	1	0
381	1	2	0
387	1	2	0
320	1	2	0
344	1	2	0
325	1	1	0
391	1	2	0
381	1	1	0
389	1	1	0
382	1	1	0
455	1	2	0
351	1	2	0
444	1	2	0
384	1	2	0
360	1	2	0
467	1	1	0
359	1	2	0
433	1	1	0
441	1	1	0
434	1	1	0
334	1	2	0
368	1	1	0
457	1	1	0
460	1	2	0
444	1	2	0
505	1	1	0
378	1	1	0
366	1	1	0
422	1	2	0
381	1	1	0
364	1	2	0
470	1	1	0
468	1	1	0
493	1	1	0
532	1	2	0
793	1	2	0
444	1	2	0
515	1	2	0
521	1	1	0
559	1	2	0
528	1	1	0
570	1	2	0
543	1	1	0
479	1	2	0
567	1	2	0
519	1	1	0
529	1	1	0
540	1	2	0
506	1	1	0
539	1	1	0
526	1	1	0
493	1	1	0
443	1	1	0
611	1	2	0
616	1	2	0
556	1	1	0
560	1	1	0
535	1	1	0
493	1	2	0
665	1	1	0
635	1	1	0
495	1	2	0
519	1	1	0
600	1	2	0
518	1	2	0
443	1	1	0
412	1	2	0
448	1	1	0
434	1	2	0
472	1	1	0
565	1	2	0
525	1	2	0
531	1	1	0
517	1	1	0
533	1	2	0
563	1	2	0
601	1	1	0
651	1	2	0
675	1	1	0
617	1	2	0
572	1	1	0
587	1	2	0
587	1	1	0
494	1	1	0
502	1	2	0
523	1	2	0
435	1	1	0
516	1	2	0
555	1	2	0
461	1	1	0
624	1	2	0
499	1	2	0
723	1	2	0
592	1	2	0
271	1	2	0
305	1	1	0
216	1	1	0
311	1	1	0
653	1	2	0
473	1	1	0
463	1	2	0
459	1	1	0
409	1	2	0
266	3	1	0
324	3	1	0
251	3	1	0
359	3	1	0
320	3	1	0
272	3	1	0
321	3	1	0
350	3	1	0
459	3	1	0
438	3	1	0
429	3	1	0
341	3	1	0
321	3	1	0
323	3	1	0
378	3	1	0
335	3	1	0
335	3	1	0
315	3	1	0
391	3	2	0
394	3	1	0
441	3	1	0
487	3	1	0
410	3	1	0
353	3	1	0
465	3	1	0
410	3	1	0
415	3	1	0
418	3	1	0
345	3	2	0
359	3	1	0
325	3	1	0
386	3	2	0
386	3	1	0
332	3	1	0
328	3	1	0
376	3	1	0
278	3	1	0
255	3	1	0
361	3	1	0
371	3	1	0
358	3	1	0
350	3	1	0
338	3	1	0
443	3	1	0
461	3	1	0
333	3	1	0
288	3	1	0
371	3	2	0
387	3	2	0
336	3	2	0
330	3	1	0
355	3	1	0
365	3	1	0
362	3	1	0
417	3	1	0
331	3	1	0
403	3	1	0
353	3	1	0
327	3	1	0
340	3	1	0
316	3	1	0
335	3	1	0
397	3	1	0
319	3	1	0
379	3	1	0
286	3	1	0
451	3	1	0
409	3	1	0
411	3	1	0
417	3	1	0
416	3	1	0
361	3	1	0
364	3	1	0
325	3	1	0
366	3	1	0
369	3	2	0
326	3	2	0
346	3	1	0
409	3	1	0
454	3	2	0
389	3	2	0
364	3	1	0
346	3	1	0
425	3	1	0
298	3	1	0
320	3	1	0
416	3	1	0
361	3	1	0
400	3	2	0
335	3	1	0
308	3	1	0
331	3	1	0
354	3	1	0
372	3	2	0
320	3	1	0
333	3	1	0
380	3	1	0
590	3	2	0
398	3	1	0
340	3	2	0
259	3	1	0
278	3	1	0
352	3	1	0
478	3	1	0
422	3	2	0
421	3	1	0
443	3	1	0
369	3	2	0
416	3	1	0
354	3	2	0
331	3	2	0
376	3	1	0
423	3	1	0
386	3	1	0
373	3	1	0
414	3	1	0
432	3	1	0
422	3	1	0
439	3	1	0
400	3	1	0
311	3	1	0
395	3	1	0
353	3	1	0
345	3	2	0
446	3	1	0
377	3	1	0
428	3	2	0
335	3	1	0
341	3	1	0
383	3	1	0
281	3	1	0
402	3	1	0
423	3	1	0
304	3	1	0
311	3	1	0
278	3	1	0
265	3	1	0
386	3	1	0
266	3	1	0
371	3	1	0
340	3	1	0
733	3	1	0
410	3	1	0
327	3	1	0
403	3	1	0
419	3	1	0
438	3	1	0
413	3	1	0
274	3	1	0
438	3	1	0
401	3	1	0
428	3	1	0
406	3	1	0
375	3	1	0
340	3	1	0
398	3	1	0
319	3	1	0
384	3	1	0
345	3	1	0
442	3	1	0
452	3	1	0
368	3	1	0
370	3	1	0
340	3	2	0
324	3	1	0
344	3	1	0
438	3	1	0
386	3	1	0
376	3	1	0
429	3	1	0
464	3	1	0
433	3	1	0
443	3	2	0
354	3	1	0
409	3	1	0
329	3	2	0
425	3	1	0
404	3	2	0
408	3	1	0
318	3	1	0
438	3	1	0
390	3	1	0
403	3	1	0
344	3	1	0
345	3	2	0
400	3	1	0
438	3	1	0
413	3	1	0
328	3	1	0
338	3	1	0
421	3	1	0
363	3	1	0
261	3	1	0
374	3	1	0
339	3	2	0
355	3	1	0
483	3	1	0
352	3	2	0
286	3	2	0
318	3	1	0
