# Supplementary material for: Tracking the Time Course of Bayesian Inference With Event-Related Potentials:A Study Using the Central Cue Posner Paradigm
Source: Front Psychol. 2019 Jun 19;10:1424. doi: 10.3389/fpsyg.2019.01424 (PMC6593096; doi:10.3389/fpsyg.2019.01424)
Supplement: Supplementary file 2 [file Data_Sheet_1.ZIP › Subject18.csv]

RT	block_validity_50__1_68__2__86_3	valid_1____invalid_2	correct_0_directionerrors_1___anticipations_2____omissions_3
553	1	2	0
356	1	2	0
328	1	2	0
323	1	2	0
344	1	2	0
333	1	1	0
324	1	1	0
360	1	1	0
353	1	2	0
342	1	1	0
270	1	2	0
292	1	1	0
342	1	1	0
293	1	2	0
342	1	1	0
394	1	2	0
349	1	1	0
376	1	2	0
417	1	2	0
352	1	2	0
387	1	2	0
367	1	2	0
331	1	1	0
282	1	1	0
344	1	2	0
461	1	1	0
374	1	2	0
334	1	1	0
406	1	1	0
354	1	2	0
394	1	1	0
437	1	2	0
347	1	1	0
346	1	1	0
290	1	2	0
319	1	1	0
365	1	2	0
675	1	1	0
269	1	1	0
311	1	2	0
386	1	2	0
419	1	1	0
354	1	2	0
360	1	1	0
327	1	1	0
272	1	1	0
241	1	1	0
405	1	2	0
317	1	2	0
365	1	1	0
372	1	2	0
313	1	1	0
358	1	1	0
378	1	2	0
315	1	2	0
394	1	2	0
421	1	2	0
367	1	1	0
290	1	1	0
352	1	2	0
367	1	2	0
354	1	1	0
387	1	1	0
310	1	1	0
352	1	2	0
336	1	1	0
295	1	1	0
317	1	2	0
393	1	2	0
341	1	1	0
608	1	2	0
371	1	2	0
500	1	2	0
363	1	2	0
475	1	2	0
476	1	2	0
438	1	1	0
345	1	1	0
648	1	1	0
432	1	2	0
422	1	1	0
549	1	1	0
425	1	2	0
464	1	1	0
383	1	2	0
407	1	1	0
368	1	2	0
317	1	1	0
382	1	1	0
362	1	1	0
364	1	1	0
350	1	2	0
340	1	1	0
329	1	2	0
385	1	2	0
342	1	1	0
260	1	1	0
284	1	2	0
341	1	2	0
365	1	1	0
401	1	2	0
299	1	1	0
393	1	1	0
356	1	1	0
344	1	1	0
379	1	1	0
309	1	1	0
309	1	1	0
311	1	2	0
336	1	1	0
301	1	2	0
384	1	2	0
540	1	2	0
310	1	1	0
338	1	1	0
334	1	2	0
310	1	1	0
302	1	2	0
332	1	2	0
414	1	1	0
419	1	2	0
375	1	1	0
382	1	2	0
320	1	1	0
311	1	2	0
295	1	2	0
323	1	2	0
477	1	1	0
529	1	2	0
253	1	2	0
438	1	2	0
336	1	2	0
421	1	1	0
356	1	1	0
394	1	2	0
316	1	1	0
336	1	1	0
259	1	1	0
409	1	2	0
656	1	2	0
380	1	1	0
331	1	2	0
360	1	1	0
398	1	2	0
345	1	2	0
299	1	1	0
315	1	2	0
400	1	1	0
309	1	1	0
313	1	2	0
314	1	1	0
335	1	2	0
255	1	1	0
356	1	1	0
293	1	1	0
335	1	2	0
282	1	1	0
380	1	1	0
486	1	2	0
395	1	1	0
365	1	1	0
388	1	2	0
399	1	1	0
312	1	1	0
316	1	2	0
374	1	1	0
432	1	2	0
335	1	2	0
340	1	2	0
473	1	2	0
397	1	2	0
312	1	2	0
405	1	2	0
399	1	1	0
269	1	1	0
324	1	2	0
457	1	1	0
273	1	1	0
321	1	1	0
300	1	2	0
378	1	2	0
342	1	1	0
322	1	1	0
695	1	2	1
397	1	2	0
380	1	1	0
379	1	2	0
387	1	2	0
478	1	1	0
417	1	1	0
538	1	2	0
350	1	1	0
411	1	2	0
398	1	1	0
422	1	2	0
316	1	2	0
384	1	2	0
470	1	1	0
365	1	1	0
392	1	2	0
377	2	1	0
328	2	1	0
413	2	1	0
315	2	1	0
313	2	1	0
270	2	1	0
279	2	1	0
382	2	1	0
279	2	1	0
377	2	2	0
289	2	2	0
394	2	2	0
318	2	1	0
316	2	1	0
306	2	1	0
291	2	1	0
322	2	1	0
282	2	1	0
318	2	1	0
423	2	2	0
364	2	2	0
298	2	1	0
378	2	2	0
273	2	1	0
262	2	1	0
241	2	1	0
215	2	1	0
305	2	1	0
308	2	1	0
450	2	2	0
335	2	1	0
295	2	2	0
299	2	2	0
383	2	2	0
279	2	1	0
340	2	1	0
325	2	2	0
343	2	2	0
328	2	1	0
347	2	1	0
297	2	1	0
304	2	2	0
473	2	1	0
417	2	2	0
375	2	2	0
334	2	1	0
325	2	1	0
497	2	1	0
276	2	1	0
342	2	1	0
393	2	2	0
286	2	1	0
329	2	2	0
365	2	1	0
324	2	2	0
362	2	1	0
461	2	1	0
342	2	2	0
345	2	1	0
386	2	1	0
360	2	1	0
316	2	1	0
378	2	2	0
427	2	1	0
269	2	2	0
300	2	1	0
343	2	1	0
384	2	1	0
263	2	1	0
334	2	1	0
237	2	1	0
355	2	2	0
337	2	1	0
391	2	1	0
420	2	2	0
312	2	1	0
313	2	1	0
303	2	2	0
330	2	1	0
452	2	2	0
410	2	1	0
352	2	2	0
299	2	1	0
357	2	1	0
465	2	2	0
295	2	1	0
391	2	2	0
254	2	2	0
262	2	1	0
307	2	1	0
257	2	1	0
470	2	2	0
351	2	1	0
216	2	1	0
260	2	1	0
321	2	1	0
285	2	1	0
308	2	2	0
256	2	2	0
390	2	1	0
336	2	1	0
269	2	1	0
339	2	1	0
287	2	1	0
327	2	1	0
318	2	2	0
339	2	1	0
430	2	1	0
289	2	1	0
315	2	1	0
296	2	1	0
270	2	1	0
210	2	1	0
321	2	2	0
552	2	1	0
325	2	2	0
347	2	2	0
316	2	2	0
319	2	1	0
327	2	1	0
198	2	1	0
311	2	2	0
379	2	2	0
254	2	1	0
266	2	1	0
245	2	1	0
417	2	2	0
289	2	1	0
278	2	1	0
263	2	1	0
309	2	1	0
317	2	2	0
329	2	1	0
297	2	1	0
264	2	1	0
198	2	1	0
395	2	2	0
305	2	1	0
299	2	1	0
326	2	2	0
320	2	1	0
301	2	1	0
316	2	1	0
326	2	1	0
323	2	1	0
292	2	1	0
246	2	1	0
282	2	1	0
567	2	2	0
300	2	2	0
319	2	1	0
305	2	1	0
264	2	2	0
344	2	2	0
442	2	2	0
358	2	1	0
280	2	1	0
296	2	1	0
322	2	1	0
269	2	2	0
291	2	2	0
368	2	2	0
293	2	1	0
286	2	1	0
265	2	1	0
166	2	1	2
262	2	2	0
318	2	2	0
308	2	1	0
427	2	2	0
298	2	1	0
280	2	1	0
329	2	2	0
254	2	1	0
367	2	2	0
247	2	1	0
310	2	2	0
241	2	1	0
256	2	2	0
263	2	1	0
405	2	1	0
342	2	1	0
300	2	1	0
269	2	1	0
272	2	1	0
307	2	2	0
349	2	1	0
352	2	1	0
343	2	2	0
434	2	2	0
320	2	1	0
339	2	1	0
544	2	2	0
318	2	1	0
273	2	1	0
323	2	1	0
267	2	1	0
372	2	2	0
394	2	2	0
241	2	1	0
425	3	1	0
338	3	1	0
399	3	1	0
299	3	1	0
257	3	1	0
321	3	1	0
294	3	1	0
232	3	1	0
400	3	2	0
276	3	1	0
316	3	1	0
310	3	1	0
268	3	1	0
222	3	1	0
225	3	1	0
258	3	1	0
214	3	1	0
211	3	1	0
267	3	1	0
261	3	1	0
264	3	1	0
417	3	2	0
286	3	1	0
237	3	1	0
295	3	1	0
332	3	1	0
274	3	1	0
248	3	1	0
422	3	2	0
254	3	1	0
221	3	1	0
255	3	1	0
338	3	1	0
281	3	1	0
258	3	1	0
269	3	1	0
234	3	1	0
545	3	2	0
304	3	1	0
247	3	1	0
238	3	1	0
238	3	1	0
330	3	1	0
406	3	1	0
253	3	1	0
287	3	2	0
261	3	1	0
266	3	1	0
298	3	1	0
353	3	1	0
328	3	1	0
298	3	1	0
270	3	1	0
253	3	1	0
352	3	2	0
326	3	1	0
298	3	1	0
224	3	1	0
219	3	1	0
303	3	1	0
305	3	1	0
285	3	1	0
224	3	1	0
264	3	1	0
348	3	1	0
0	3	2	3
234	3	1	0
304	3	1	0
287	3	2	0
352	3	2	0
258	3	1	0
345	3	1	0
312	3	1	0
535	3	2	0
300	3	1	0
338	3	2	0
274	3	2	0
287	3	1	0
266	3	1	0
300	3	1	0
286	3	1	0
275	3	1	0
228	3	1	0
270	3	1	0
384	3	1	0
357	3	2	0
301	3	1	0
323	3	1	0
303	3	1	0
346	3	1	0
302	3	1	0
358	3	1	0
277	3	1	0
305	3	2	0
274	3	1	0
315	3	1	0
311	3	1	0
199	3	1	0
264	3	1	0
267	3	1	0
400	3	1	0
340	3	1	0
337	3	1	0
408	3	1	0
365	3	2	0
435	3	1	0
328	3	1	0
392	3	1	0
339	3	1	0
303	3	1	0
284	3	1	0
384	3	1	0
450	3	2	0
285	3	2	0
328	3	1	0
269	3	1	0
299	3	2	0
780	3	1	0
338	3	1	0
347	3	1	0
300	3	1	0
275	3	1	0
230	3	1	0
248	3	1	0
279	3	1	0
274	3	1	0
319	3	1	0
260	3	1	0
369	3	2	0
244	3	1	0
391	3	1	0
339	3	1	0
208	3	1	0
327	3	1	0
421	3	1	0
285	3	1	0
312	3	1	0
407	3	2	0
252	3	1	0
341	3	1	0
391	3	1	0
438	3	1	0
320	3	1	0
299	3	1	0
260	3	1	0
310	3	1	0
324	3	1	0
275	3	1	0
219	3	1	0
234	3	1	0
296	3	1	0
290	3	1	0
295	3	1	0
675	3	1	0
455	3	1	0
954	3	1	0
474	3	1	0
335	3	1	0
338	3	1	0
261	3	1	0
319	3	1	0
279	3	1	0
606	3	2	0
358	3	1	0
365	3	1	0
276	3	1	0
313	3	1	0
396	3	1	0
438	3	1	0
251	3	1	0
255	3	1	0
338	3	2	0
310	3	1	0
402	3	1	0
296	3	1	0
324	3	1	0
376	3	2	0
221	3	1	0
276	3	1	0
269	3	1	0
257	3	1	0
331	3	1	0
115	3	2	2
0	3	1	3
271	3	1	0
267	3	1	0
370	3	2	0
261	3	1	0
318	3	1	0
347	3	2	0
293	3	1	0
349	3	1	0
249	3	1	0
201	3	1	0
285	3	1	0
243	3	2	0
265	3	1	0
289	3	1	0
470	3	2	0
251	3	1	0
