# Supplementary material for: Tracking the Time Course of Bayesian Inference With Event-Related Potentials:A Study Using the Central Cue Posner Paradigm
Source: Front Psychol. 2019 Jun 19;10:1424. doi: 10.3389/fpsyg.2019.01424 (PMC6593096; doi:10.3389/fpsyg.2019.01424)
Supplement: Supplementary file 2 [file Data_Sheet_1.ZIP › Subject19.csv]

RT	block_validity_50__1_68__2__86_3	valid_1____invalid_2	correct_0_directionerrors_1___anticipations_2____omissions_3
387	2	1	0
351	2	1	0
315	2	1	0
473	2	2	0
318	2	2	0
401	2	1	0
295	2	1	0
308	2	1	0
302	2	1	0
461	2	2	0
382	2	2	0
332	2	2	0
336	2	1	0
455	2	1	0
541	2	1	0
305	2	1	0
489	2	1	0
248	2	1	0
356	2	1	0
328	2	2	0
420	2	2	0
353	2	1	0
581	2	2	1
512	2	1	0
538	2	1	0
589	2	1	0
584	2	1	0
486	2	2	0
0	2	1	3
661	2	2	0
508	2	1	0
710	2	2	1
480	2	1	0
523	2	2	0
387	2	1	0
650	2	2	0
790	2	1	0
482	2	1	0
589	2	1	0
435	2	1	0
600	2	1	0
482	2	1	0
435	2	1	0
463	2	2	0
427	2	1	0
658	2	2	0
475	2	1	0
379	2	1	0
732	2	2	0
578	2	1	0
344	2	1	0
648	2	2	0
413	2	1	0
334	2	1	0
303	2	1	0
551	2	1	0
623	2	2	0
768	2	2	0
577	2	1	0
320	2	1	0
487	2	1	0
364	2	1	0
482	2	2	0
785	2	2	0
480	2	1	0
480	2	1	0
337	2	1	0
272	2	1	0
569	2	2	0
440	2	1	0
499	2	2	0
503	2	1	0
455	2	2	0
625	2	1	0
687	2	1	0
888	2	1	0
663	2	1	0
354	2	1	0
502	2	1	0
337	2	1	0
365	2	1	0
511	2	1	0
739	2	2	0
470	2	1	0
443	2	1	0
880	2	2	0
385	2	2	0
425	2	1	0
425	2	2	0
471	2	1	0
372	2	2	0
453	2	1	0
349	2	1	0
582	2	2	0
452	2	2	0
437	2	1	0
377	2	1	0
568	2	1	0
331	2	1	0
471	2	2	0
256	2	1	0
386	2	2	0
516	2	1	0
450	2	1	0
449	2	1	0
262	2	1	0
287	2	1	0
232	2	1	0
283	2	1	0
444	2	2	0
428	2	1	0
330	2	1	0
446	2	1	0
342	2	2	0
518	2	1	0
214	2	1	0
347	2	1	0
508	2	1	0
507	2	2	0
358	2	1	0
308	2	1	0
442	2	1	0
292	2	2	0
370	2	1	0
529	2	1	0
471	2	1	0
277	2	1	0
402	2	1	0
463	2	1	0
339	2	2	0
396	2	1	0
343	2	2	1
334	2	1	0
412	2	1	0
319	2	2	0
350	2	1	0
350	2	1	0
955	2	2	0
296	2	1	0
479	2	1	1
483	2	1	0
395	2	1	0
582	2	1	0
597	2	2	0
471	2	2	0
396	2	1	0
367	2	1	0
438	2	2	0
366	2	1	0
459	2	1	0
837	2	2	0
398	2	2	0
465	2	2	0
437	2	1	0
557	2	2	0
406	2	1	0
344	2	1	0
587	2	2	0
594	2	2	0
328	2	2	0
411	2	1	0
345	2	2	0
506	2	1	0
398	2	1	0
428	2	1	0
486	2	2	0
435	2	1	0
406	2	1	0
273	2	1	0
510	2	2	0
516	2	2	0
376	2	1	0
332	2	1	0
347	2	1	0
366	2	1	0
319	2	1	0
577	2	2	0
474	2	1	0
342	2	1	0
397	2	2	0
353	2	1	0
630	2	1	0
359	2	2	0
412	2	1	0
484	2	1	0
456	2	2	0
496	2	2	0
432	2	1	0
660	2	1	0
413	2	1	0
405	2	1	0
555	2	1	0
425	2	2	0
379	2	1	0
418	2	2	0
241	2	1	0
367	2	2	0
385	2	2	0
414	2	1	0
359	2	1	0
289	3	1	0
391	3	1	0
370	3	1	0
388	3	2	0
344	3	1	0
380	3	2	0
310	3	1	0
351	3	2	0
321	3	1	0
591	3	2	0
260	3	1	0
266	3	1	0
327	3	1	0
714	3	1	0
450	3	1	0
493	3	1	0
440	3	1	0
253	3	2	1
326	3	1	0
356	3	1	0
397	3	1	0
451	3	1	0
334	3	1	0
474	3	1	0
460	3	1	0
368	3	1	0
586	3	2	0
448	3	1	0
300	3	1	0
390	3	1	0
320	3	1	0
370	3	1	0
439	3	1	0
361	3	1	0
388	3	1	0
280	3	1	0
416	3	1	0
738	3	2	0
423	3	1	0
460	3	1	0
349	3	1	0
406	3	1	0
492	3	2	0
434	3	1	0
383	3	2	0
381	3	1	0
322	3	1	0
285	3	1	0
846	3	1	0
378	3	1	0
457	3	2	0
518	3	1	0
529	3	1	0
388	3	1	0
305	3	1	0
481	3	1	0
409	3	1	0
422	3	1	0
569	3	1	0
463	3	1	0
361	3	1	0
423	3	1	0
314	3	1	0
316	3	1	0
403	3	1	0
420	3	1	0
329	3	1	0
697	3	1	0
573	3	1	0
493	3	1	0
441	3	1	0
323	3	1	0
336	3	1	0
293	3	1	0
268	3	1	0
513	3	1	0
753	3	2	1
379	3	1	0
262	3	1	0
412	3	2	0
345	3	1	0
395	3	1	0
271	3	1	0
366	3	1	0
413	3	2	1
303	3	1	0
234	3	1	0
393	3	1	0
301	3	1	0
381	3	1	0
332	3	1	0
326	3	1	0
441	3	2	0
409	3	1	0
835	3	1	0
0	3	1	3
0	3	1	3
0	3	1	3
0	3	1	3
336	3	1	0
431	3	2	0
293	3	1	0
314	3	1	0
293	3	1	0
298	3	1	0
396	3	1	0
419	3	1	0
220	3	1	0
317	3	1	0
321	3	1	0
417	3	1	0
234	3	1	0
684	3	2	0
362	3	1	0
245	3	1	0
293	3	1	0
377	3	1	0
287	3	1	0
232	3	1	0
328	3	2	1
286	3	1	0
276	3	1	0
226	3	1	0
233	3	1	0
443	3	2	0
313	3	1	0
514	3	1	0
537	3	1	0
516	3	1	0
372	3	1	0
332	3	1	0
450	3	1	0
419	3	1	0
367	3	1	0
356	3	1	0
929	3	1	0
281	3	1	0
571	3	1	0
276	3	1	0
267	3	1	0
349	3	1	0
372	3	1	0
271	3	1	0
623	3	2	0
587	3	1	0
347	3	1	0
383	3	1	0
299	3	1	0
394	3	1	0
360	3	1	0
747	3	2	1
412	3	1	0
510	3	2	1
360	3	1	0
345	3	1	0
356	3	1	0
415	3	1	0
638	3	1	0
368	3	2	0
514	3	1	0
579	3	2	0
237	3	1	0
301	3	1	0
485	3	2	0
754	3	1	0
425	3	2	0
423	3	1	0
297	3	1	0
247	3	1	0
308	3	1	0
474	3	1	0
403	3	2	0
360	3	1	0
334	3	1	0
416	3	1	0
475	3	1	0
448	3	1	0
292	3	1	0
512	3	2	0
495	3	1	0
612	3	1	0
870	3	1	0
698	3	1	0
664	3	1	0
811	3	1	0
349	3	1	0
295	3	1	0
494	3	1	0
434	3	1	0
487	3	1	0
504	3	1	0
560	3	2	0
468	3	1	0
510	3	1	0
450	3	1	0
581	3	1	0
695	3	1	0
482	3	1	0
357	3	1	0
482	3	1	0
384	1	2	0
338	1	2	0
517	1	1	0
473	1	1	0
378	1	2	0
315	1	1	0
309	1	2	0
331	1	1	0
384	1	1	0
337	1	2	0
367	1	1	0
397	1	1	0
332	1	1	0
444	1	2	0
530	1	1	0
342	1	2	1
378	1	2	0
341	1	2	0
341	1	1	0
318	1	1	0
477	1	1	0
600	1	2	0
590	1	1	0
475	1	1	0
464	1	1	0
406	1	1	0
380	1	1	0
416	1	1	0
476	1	2	0
497	1	1	0
362	1	2	0
424	1	2	0
458	1	2	0
507	1	2	0
351	1	2	0
328	1	1	0
944	1	1	0
299	1	1	0
585	1	2	0
524	1	1	0
589	1	2	0
403	1	2	0
378	1	1	0
430	1	2	0
418	1	1	0
367	1	1	0
682	1	2	0
435	1	1	0
389	1	2	0
392	1	1	0
295	1	1	0
410	1	1	0
399	1	2	0
495	1	2	0
400	1	1	0
347	1	2	0
796	1	2	0
1007	1	2	0
579	1	2	0
618	1	2	0
807	1	2	0
524	1	1	0
611	1	2	0
386	1	2	0
0	1	2	3
309	1	1	0
355	1	1	0
286	1	1	0
412	1	1	0
543	1	2	0
647	1	2	0
419	1	2	0
737	1	1	0
565	1	1	0
616	1	1	0
676	1	2	0
661	1	1	0
550	1	2	0
484	1	2	0
358	1	2	0
437	1	2	0
447	1	2	0
620	1	2	0
586	1	2	0
682	1	1	0
554	1	2	0
582	1	2	0
597	1	1	0
694	1	1	0
774	1	2	0
0	1	1	3
976	1	2	0
766	1	1	0
785	1	1	0
980	1	1	0
531	1	2	0
586	1	1	0
489	1	1	0
525	1	1	0
386	1	2	0
0	1	1	3
621	1	1	0
498	1	2	0
328	1	1	0
427	1	2	0
388	1	2	0
346	1	2	0
344	1	2	0
385	1	2	0
428	1	2	0
435	1	2	0
352	1	2	0
456	1	1	0
526	1	2	0
444	1	1	0
323	1	2	0
288	1	2	0
426	1	1	0
563	1	2	0
458	1	1	0
436	1	2	0
442	1	1	0
399	1	2	0
284	1	1	0
358	1	1	0
442	1	2	0
414	1	1	0
299	1	1	0
498	1	1	0
514	1	2	0
430	1	1	0
469	1	1	0
302	1	1	0
409	1	1	0
660	1	1	0
555	1	2	0
666	1	1	0
576	1	2	0
407	1	1	0
477	1	2	0
410	1	2	0
581	1	1	0
360	1	1	0
318	1	1	0
938	1	2	0
454	1	2	0
393	1	1	0
378	1	1	0
433	1	1	0
425	1	2	0
433	1	1	0
516	1	2	0
387	1	1	0
598	1	2	0
425	1	1	0
510	1	2	0
404	1	1	0
384	1	1	0
428	1	2	0
456	1	2	0
441	1	1	0
0	1	2	3
569	1	1	0
531	1	1	0
509	1	2	0
482	1	2	0
370	1	1	0
458	1	1	0
413	1	2	0
333	1	1	0
387	1	2	0
701	1	2	0
356	1	2	0
325	1	1	0
359	1	2	0
398	1	1	0
346	1	2	0
388	1	1	0
357	1	1	0
554	1	1	0
815	1	2	0
376	1	2	0
430	1	2	0
250	1	2	0
417	1	1	0
386	1	1	0
440	1	2	0
409	1	2	0
583	1	1	0
304	1	1	0
347	1	2	0
337	1	2	0
459	1	2	0
377	1	1	0
362	1	1	0
393	1	2	0
364	1	1	0
382	1	2	0
477	1	2	1
328	1	1	0
