# Supplementary material for: Tracking the Time Course of Bayesian Inference With Event-Related Potentials:A Study Using the Central Cue Posner Paradigm
Source: Front Psychol. 2019 Jun 19;10:1424. doi: 10.3389/fpsyg.2019.01424 (PMC6593096; doi:10.3389/fpsyg.2019.01424)
Supplement: Supplementary file 2 [file Data_Sheet_1.ZIP › Subject25.csv]

RT	block_validity_50__1_68__2__86_3	valid_1____invalid_2	correct_0_directionerrors_1___anticipations_2____omissions_3
408	1	1	0
450	1	1	0
524	1	2	0
810	1	2	0
699	1	2	1
804	1	1	0
622	1	2	0
627	1	1	0
600	1	1	0
951	1	1	1
848	1	1	0
785	1	1	0
747	1	1	0
749	1	2	0
843	1	2	0
742	1	2	0
727	1	1	0
722	1	1	0
724	1	2	1
870	1	2	0
1069	1	2	0
834	1	2	0
941	1	2	1
0	1	1	3
688	1	2	0
1005	1	1	0
823	1	2	0
768	1	1	0
605	1	1	0
660	1	2	0
733	1	2	0
682	1	1	0
960	1	2	1
928	1	2	1
935	1	2	0
814	1	2	0
742	1	2	0
764	1	1	0
731	1	2	0
752	1	2	0
733	1	2	0
734	1	1	0
653	1	2	0
661	1	1	0
727	1	2	0
656	1	1	0
478	1	1	0
462	1	1	0
465	1	2	0
713	1	2	0
901	1	2	1
891	1	2	0
837	1	1	0
593	1	1	0
683	1	1	0
699	1	1	0
613	1	1	0
589	1	1	0
663	1	2	0
680	1	1	0
909	1	2	0
585	1	2	0
569	1	2	0
483	1	1	0
501	1	1	0
588	1	1	0
596	1	1	0
582	1	2	0
705	1	2	0
663	1	1	0
567	1	1	0
543	1	1	0
703	1	2	0
715	1	1	0
988	1	2	0
661	1	2	1
650	1	1	0
604	1	2	0
784	1	2	1
834	1	1	0
980	1	2	0
751	1	1	0
535	1	2	0
619	1	1	0
467	1	1	0
619	1	1	0
498	1	1	0
564	1	1	0
576	1	2	0
589	1	1	0
615	1	1	0
679	1	2	1
707	1	1	0
608	1	2	0
0	1	2	3
197	1	1	0
320	1	2	1
926	1	2	1
0	1	1	3
401	1	2	1
492	1	2	0
616	1	1	0
620	1	2	0
569	1	1	0
660	1	2	0
594	1	1	0
628	1	2	0
763	1	2	0
670	1	2	0
606	1	2	0
595	1	2	0
676	1	2	0
589	1	1	0
619	1	1	0
607	1	1	0
497	1	1	0
675	1	1	0
609	1	1	0
615	1	2	0
577	1	1	0
627	1	2	0
642	1	1	0
667	1	2	0
634	1	1	0
539	1	1	0
579	1	1	0
680	1	2	0
728	1	1	0
579	1	2	0
529	1	1	0
623	1	2	1
795	1	2	1
609	1	1	0
511	1	1	0
521	1	1	0
520	1	2	0
722	1	1	1
710	1	2	1
568	1	1	0
648	1	1	0
793	1	2	0
660	1	1	0
587	1	2	0
688	1	2	1
532	1	1	0
527	1	1	0
443	1	1	0
491	1	1	0
613	1	2	0
604	1	2	0
585	1	2	0
562	1	2	0
552	1	2	0
849	1	2	0
555	1	2	1
440	1	2	1
278	1	2	1
462	1	2	0
804	1	2	0
575	1	1	0
600	1	2	0
565	1	1	0
485	1	1	0
464	1	1	0
464	1	1	0
530	1	2	0
524	1	2	0
522	1	1	0
674	1	2	1
465	1	2	0
623	1	2	0
427	1	1	0
484	1	2	0
360	1	1	0
471	1	2	0
526	1	1	0
417	1	1	0
527	1	1	0
480	1	1	0
491	1	2	0
598	1	2	0
472	1	2	1
463	1	2	0
496	1	2	0
633	1	1	0
448	1	2	0
423	1	1	0
420	1	1	0
397	1	1	0
408	1	1	0
567	1	2	0
630	1	1	0
452	1	1	0
455	1	2	1
437	1	1	0
495	1	2	0
391	1	1	0
409	1	1	0
360	1	1	0
352	1	2	0
377	2	1	0
438	2	2	0
460	2	1	0
622	2	2	0
417	2	2	0
408	2	1	0
360	2	1	0
387	2	1	0
621	2	2	0
429	2	1	0
400	2	1	0
373	2	2	0
457	2	1	0
436	2	1	0
414	2	1	0
451	2	1	0
389	2	1	0
436	2	1	0
418	2	2	1
418	2	1	0
488	2	1	0
364	2	1	0
410	2	2	0
320	2	1	0
376	2	2	1
432	2	2	0
341	2	1	0
440	2	1	0
412	2	2	1
464	2	2	0
473	2	1	0
427	2	1	0
385	2	1	0
391	2	1	0
521	2	1	0
442	2	1	0
484	2	2	0
448	2	1	0
395	2	1	0
602	2	2	0
510	2	1	0
441	2	1	0
434	2	1	0
328	2	2	1
375	2	1	0
509	2	1	0
435	2	1	0
295	2	1	0
410	2	1	0
459	2	1	0
491	2	2	1
453	2	1	0
551	2	2	0
485	2	2	0
462	2	2	1
567	2	2	0
411	2	1	0
445	2	2	0
452	2	1	0
456	2	1	0
463	2	1	0
427	2	1	0
517	2	1	0
505	2	2	0
477	2	1	0
484	2	1	0
524	2	2	1
447	2	1	0
451	2	2	0
491	2	2	1
367	2	1	1
426	2	1	0
551	2	1	0
420	2	2	1
379	2	1	0
530	2	1	0
433	2	2	0
408	2	2	0
391	2	1	0
369	2	1	0
430	2	1	0
518	2	1	1
584	2	1	0
576	2	2	1
433	2	1	0
393	2	1	0
373	2	1	0
318	2	1	0
496	2	2	0
462	2	1	0
365	2	1	0
379	2	1	0
422	2	1	0
465	2	1	1
359	2	1	0
365	2	2	0
544	2	1	0
446	2	1	0
456	2	2	0
483	2	2	0
324	2	1	0
411	2	1	0
509	2	2	0
450	2	1	0
578	2	1	0
400	2	1	0
358	2	1	0
425	2	1	0
464	2	2	0
465	2	1	0
462	2	2	0
519	2	2	0
471	2	1	0
475	2	1	0
476	2	2	0
472	2	1	0
406	2	1	0
429	2	1	0
491	2	2	0
486	2	1	0
447	2	1	0
433	2	1	0
389	2	1	0
461	2	1	0
327	2	1	0
408	2	1	0
478	2	1	0
527	2	2	0
522	2	1	0
457	2	1	0
550	2	2	0
424	2	1	0
451	2	1	0
454	2	1	0
448	2	1	0
454	2	2	0
531	2	2	0
473	2	1	0
536	2	2	0
489	2	1	0
457	2	1	0
496	2	1	0
553	2	2	0
474	2	1	0
628	2	2	0
456	2	1	0
531	2	2	0
643	2	1	1
479	2	1	0
470	2	1	0
362	2	1	0
385	2	1	0
435	2	1	0
348	2	1	0
466	2	2	0
494	2	1	0
519	2	2	0
308	2	1	0
418	2	1	0
461	2	1	0
432	2	1	0
470	2	2	0
436	2	2	1
491	2	2	0
511	2	1	0
392	2	2	1
455	2	2	0
470	2	1	0
474	2	2	0
439	2	1	0
444	2	1	0
468	2	1	0
569	2	2	0
448	2	1	0
395	2	2	1
374	2	1	0
579	2	2	1
418	2	1	0
494	2	2	0
534	2	2	1
447	2	2	0
429	2	1	0
418	2	2	0
384	2	1	0
481	2	1	0
460	2	1	0
435	2	1	0
440	2	1	0
507	2	1	0
412	2	1	0
420	2	1	0
418	2	1	0
309	2	2	1
370	2	1	0
407	2	2	1
384	2	1	0
319	2	1	0
373	2	1	0
583	2	2	0
419	2	1	0
534	3	1	0
445	3	1	0
449	3	1	0
457	3	1	0
435	3	1	0
396	3	1	0
417	3	1	0
422	3	1	0
430	3	1	0
420	3	1	0
323	3	1	0
464	3	2	0
396	3	1	0
447	3	1	0
422	3	1	0
394	3	1	0
418	3	1	0
386	3	1	0
359	3	1	0
414	3	1	0
425	3	1	0
491	3	2	0
441	3	1	0
544	3	2	0
498	3	1	0
403	3	1	0
467	3	1	0
420	3	1	0
500	3	1	0
517	3	2	0
420	3	1	0
368	3	1	0
398	3	1	0
417	3	1	0
490	3	1	0
494	3	1	0
447	3	1	0
384	3	1	0
352	3	1	0
474	3	1	0
421	3	1	0
557	3	2	0
461	3	1	0
511	3	1	0
402	3	1	0
385	3	1	0
383	3	2	0
451	3	2	0
369	3	1	0
377	3	1	0
411	3	1	0
392	3	1	0
400	3	1	0
429	3	1	0
436	3	1	0
419	3	1	0
405	3	1	0
356	3	1	0
348	3	1	0
322	3	1	0
373	3	1	0
373	3	1	0
415	3	2	0
391	3	2	0
427	3	1	0
415	3	1	0
402	3	1	0
409	3	1	0
333	3	1	0
350	3	1	0
364	3	1	0
355	3	1	0
311	3	1	0
500	3	2	0
473	3	1	0
357	3	1	0
429	3	1	0
474	3	2	0
446	3	1	0
404	3	1	0
389	3	1	0
340	3	1	0
261	3	1	0
324	3	1	0
387	3	1	0
380	3	1	0
369	3	1	0
446	3	1	0
504	3	1	0
488	3	1	0
426	3	1	0
386	3	1	0
415	3	1	0
403	3	2	0
422	3	1	0
573	3	2	0
415	3	1	0
417	3	2	0
326	3	1	0
328	3	1	0
463	3	1	0
336	3	1	0
394	3	1	0
388	3	1	0
450	3	1	0
362	3	1	0
369	3	1	0
381	3	1	0
458	3	2	0
354	3	1	0
434	3	2	0
425	3	1	0
545	3	2	1
474	3	2	0
482	3	1	0
345	3	1	0
420	3	1	0
453	3	1	0
423	3	1	0
529	3	1	0
529	3	1	0
391	3	1	0
336	3	1	0
405	3	1	0
400	3	1	0
598	3	1	1
380	3	1	0
376	3	1	0
552	3	1	0
419	3	1	0
456	3	2	0
452	3	1	0
353	3	1	0
428	3	1	0
442	3	1	0
304	3	1	0
287	3	1	0
180	3	1	0
414	3	1	0
339	3	1	0
442	3	2	1
371	3	1	0
358	3	1	0
342	3	1	0
365	3	1	0
300	3	2	1
371	3	1	0
316	3	1	0
274	3	1	0
308	3	2	1
342	3	1	0
422	3	1	0
330	3	2	1
394	3	2	1
328	3	1	0
354	3	1	0
381	3	1	0
361	3	1	0
379	3	1	0
384	3	1	0
404	3	2	1
385	3	1	0
321	3	1	0
363	3	1	0
400	3	1	0
488	3	1	0
487	3	1	0
375	3	1	0
299	3	1	0
324	3	1	0
340	3	1	0
366	3	1	0
336	3	1	0
354	3	1	0
444	3	1	0
441	3	1	0
403	3	1	0
472	3	1	0
329	3	1	0
342	3	1	0
392	3	2	1
382	3	1	0
364	3	1	0
396	3	1	0
385	3	1	0
477	3	1	0
329	3	1	0
609	3	2	0
460	3	1	0
427	3	1	0
388	3	1	0
377	3	1	0
442	3	1	0
402	3	1	0
394	3	2	0
341	3	1	0
361	3	1	0
406	3	1	0
435	3	1	0
432	3	1	0
