# Supplementary material for: Tracking the Time Course of Bayesian Inference With Event-Related Potentials:A Study Using the Central Cue Posner Paradigm
Source: Front Psychol. 2019 Jun 19;10:1424. doi: 10.3389/fpsyg.2019.01424 (PMC6593096; doi:10.3389/fpsyg.2019.01424)
Supplement: Supplementary file 2 [file Data_Sheet_1.ZIP › Subject21.csv]

RT	block_validity_50__1_68__2__86_3	valid_1____invalid_2	correct_0_directionerrors_1___anticipations_2____omissions_3
309	3	1	0
439	3	1	0
344	3	1	0
335	3	1	0
387	3	1	0
417	3	2	0
359	3	1	0
337	3	1	0
362	3	1	0
353	3	2	0
324	3	1	0
316	3	1	0
288	3	1	0
364	3	1	0
389	3	1	0
364	3	1	0
283	3	2	0
406	3	1	0
358	3	1	0
351	3	1	0
346	3	1	0
400	3	1	0
290	3	1	0
303	3	1	0
326	3	1	0
353	3	1	0
365	3	1	0
321	3	1	0
350	3	2	0
509	3	1	0
348	3	1	0
548	3	2	0
580	3	2	0
355	3	1	0
314	3	1	0
0	3	1	3
715	3	1	0
818	3	1	0
602	3	1	0
408	3	1	0
524	3	2	0
572	3	1	0
339	3	1	0
449	3	1	0
404	3	2	0
396	3	1	0
432	3	1	0
351	3	1	0
413	3	1	0
419	3	1	0
703	3	2	0
474	3	1	0
490	3	1	0
721	3	2	0
627	3	1	0
480	3	1	0
846	3	1	0
631	3	1	0
705	3	1	0
908	3	1	0
560	3	2	0
527	3	1	0
420	3	1	0
419	3	1	0
483	3	1	0
503	3	1	0
388	3	1	0
318	3	1	0
312	3	1	0
428	3	1	0
361	3	1	0
431	3	1	0
423	3	1	0
338	3	1	0
386	3	1	0
422	3	1	0
396	3	1	0
566	3	2	0
437	3	1	0
501	3	1	0
654	3	1	0
507	3	1	0
447	3	1	0
455	3	2	0
497	3	1	0
395	3	1	0
550	3	1	0
423	3	1	0
389	3	1	0
538	3	1	0
488	3	1	0
485	3	1	0
579	3	2	0
646	3	1	0
613	3	1	0
671	3	1	0
851	3	1	0
783	3	1	0
457	3	1	0
580	3	1	0
293	3	1	0
439	3	2	0
367	3	1	0
319	3	1	0
445	3	2	0
360	3	1	0
286	3	1	0
354	3	1	0
364	3	2	0
369	3	1	0
352	3	1	0
411	3	1	0
319	3	1	0
613	3	2	0
474	3	1	0
370	3	1	0
297	3	1	0
343	3	1	0
434	3	2	0
389	3	1	0
377	3	1	0
459	3	2	0
376	3	1	0
391	3	1	0
381	3	1	0
375	3	1	0
371	3	1	0
373	3	1	0
412	3	1	0
352	3	1	0
340	3	1	0
411	3	1	0
392	3	2	0
443	3	1	0
416	3	1	0
374	3	1	0
429	3	2	0
350	3	1	0
386	3	1	0
248	3	1	0
364	3	1	0
462	3	1	0
408	3	1	0
467	3	1	0
441	3	1	0
406	3	1	0
466	3	2	0
466	3	1	0
442	3	1	0
361	3	1	0
373	3	1	0
363	3	1	0
444	3	1	0
323	3	1	0
293	3	1	0
364	3	1	0
302	3	1	0
334	3	1	0
328	3	1	0
369	3	1	0
346	3	1	0
299	3	1	0
366	3	1	0
387	3	1	0
370	3	1	0
451	3	2	0
424	3	1	0
368	3	1	0
340	3	1	0
376	3	1	0
431	3	2	0
448	3	1	0
381	3	1	0
389	3	1	0
437	3	1	0
418	3	1	0
0	3	1	3
697	3	1	0
909	3	2	0
543	3	1	0
422	3	1	0
628	3	1	0
433	3	1	0
593	3	2	0
592	3	2	0
532	3	1	0
394	3	1	0
467	3	1	0
422	3	1	0
420	3	1	0
314	3	1	0
524	3	1	0
460	3	1	0
419	3	1	0
503	3	1	0
431	3	1	0
429	3	1	0
239	3	1	0
452	3	1	0
401	3	1	0
372	2	1	0
403	2	1	0
468	2	2	0
334	2	1	0
307	2	1	0
353	2	1	0
279	2	1	0
352	2	1	0
327	2	1	0
461	2	2	0
411	2	2	0
389	2	1	0
362	2	1	0
374	2	1	0
460	2	2	0
419	2	2	0
469	2	2	0
621	2	2	0
521	2	2	0
374	2	2	0
381	2	1	0
495	2	2	0
834	2	2	0
721	2	1	0
468	2	1	0
425	2	1	0
553	2	2	0
475	2	1	0
495	2	1	0
476	2	1	0
401	2	1	0
490	2	1	0
388	2	1	0
460	2	1	0
440	2	2	0
622	2	1	0
445	2	1	0
494	2	1	0
357	2	1	0
437	2	2	0
361	2	1	0
472	2	1	0
451	2	2	0
496	2	1	0
341	2	1	0
451	2	1	0
301	2	1	0
389	2	2	0
620	2	2	0
394	2	2	0
743	2	2	0
483	2	1	0
468	2	1	0
413	2	1	0
417	2	1	0
559	2	2	0
387	2	2	0
473	2	1	0
406	2	2	0
539	2	1	0
518	2	2	0
419	2	2	0
406	2	2	0
377	2	1	0
530	2	1	0
357	2	1	0
525	2	1	0
425	2	1	0
506	2	1	0
448	2	1	0
532	2	1	0
382	2	1	0
382	2	2	0
386	2	1	0
476	2	1	0
454	2	1	0
470	2	1	0
435	2	1	0
621	2	2	0
625	2	1	0
338	2	1	0
406	2	2	0
318	2	1	0
502	2	1	0
471	2	1	0
603	2	1	0
629	2	2	0
778	2	2	0
590	2	1	0
446	2	2	0
393	2	1	0
414	2	1	0
417	2	1	0
480	2	1	0
429	2	1	0
580	2	1	0
550	2	1	0
630	2	2	0
772	2	1	0
532	2	1	0
0	2	1	3
523	2	2	0
545	2	1	0
478	2	1	0
466	2	1	0
501	2	1	0
443	2	1	0
441	2	1	0
478	2	1	0
398	2	1	0
510	2	1	0
371	2	1	0
441	2	1	0
399	2	2	0
353	2	2	0
424	2	1	0
352	2	1	0
317	2	1	0
328	2	1	0
428	2	1	0
561	2	2	0
462	2	1	0
397	2	1	0
534	2	2	0
562	2	1	0
552	2	1	0
553	2	2	0
976	2	2	0
726	2	1	0
479	2	1	0
385	2	1	0
603	2	2	0
465	2	2	0
943	2	1	0
336	2	1	0
384	2	1	0
351	2	1	0
433	2	1	0
536	2	1	0
490	2	1	0
300	2	1	0
541	2	2	0
592	2	2	0
460	2	1	0
378	2	2	0
699	2	1	0
406	2	1	0
293	2	1	0
416	2	2	0
473	2	1	0
427	2	1	0
496	2	1	0
495	2	1	0
424	2	1	0
590	2	2	0
559	2	1	0
432	2	1	0
511	2	2	0
432	2	1	0
638	2	1	0
763	2	2	0
535	2	2	0
732	2	2	0
705	2	1	0
410	2	1	0
398	2	2	0
522	2	1	0
541	2	1	0
295	2	1	0
405	2	1	0
380	2	1	0
441	2	1	0
398	2	1	0
308	2	1	0
255	2	1	0
384	2	1	0
369	2	2	0
308	2	2	0
398	2	2	0
264	2	1	0
637	2	2	0
483	2	1	0
307	2	1	0
376	2	2	0
287	2	1	0
353	2	1	0
356	2	1	0
350	2	1	0
450	2	2	0
312	2	1	0
397	2	1	0
407	2	2	0
446	2	1	0
463	2	2	0
503	2	2	0
290	2	2	0
410	2	2	0
664	2	2	0
507	2	1	0
492	2	2	0
450	1	2	0
393	1	1	0
451	1	2	0
516	1	1	0
430	1	2	0
444	1	2	0
347	1	2	0
379	1	2	0
356	1	1	0
354	1	1	0
921	1	1	0
503	1	2	0
424	1	1	0
488	1	2	0
385	1	2	0
363	1	1	0
383	1	2	0
329	1	1	0
218	1	1	0
376	1	2	0
413	1	1	0
301	1	1	0
376	1	2	0
881	1	2	0
589	1	2	0
583	1	2	0
600	1	1	0
340	1	2	0
310	1	2	0
437	1	2	0
428	1	2	0
338	1	1	0
466	1	1	0
439	1	1	0
322	1	1	0
446	1	2	0
413	1	1	0
521	1	1	0
870	1	2	1
0	1	1	3
0	1	2	3
0	1	1	3
0	1	1	3
407	1	2	0
393	1	2	0
551	1	2	0
759	1	1	0
746	1	2	0
537	1	1	0
502	1	2	0
599	1	2	0
415	1	1	0
342	1	2	0
589	1	1	0
474	1	1	0
0	1	1	3
0	1	1	3
652	1	1	0
413	1	2	0
402	1	1	0
423	1	1	0
528	1	1	0
545	1	2	0
415	1	1	0
640	1	2	0
561	1	2	0
471	1	2	0
438	1	2	0
397	1	1	0
414	1	2	0
544	1	2	0
514	1	1	0
417	1	1	0
376	1	2	0
408	1	1	0
410	1	1	0
499	1	2	0
582	1	2	0
588	1	1	0
525	1	2	0
567	1	1	0
413	1	2	0
482	1	1	0
449	1	1	0
507	1	2	0
382	1	2	0
469	1	1	0
366	1	1	0
346	1	1	0
462	1	2	0
373	1	1	0
469	1	2	0
361	1	2	0
354	1	2	0
377	1	1	0
765	1	2	0
411	1	1	0
294	1	1	0
283	1	1	0
347	1	2	0
520	1	2	0
468	1	1	0
454	1	1	0
444	1	1	0
592	1	1	0
431	1	1	0
369	1	1	0
529	1	2	0
365	1	2	0
375	1	2	0
447	1	2	0
471	1	1	0
328	1	2	0
352	1	1	0
341	1	1	0
357	1	1	0
349	1	1	0
400	1	2	0
441	1	1	0
452	1	2	0
408	1	2	0
648	1	1	0
472	1	2	0
387	1	2	0
417	1	2	0
330	1	2	0
396	1	2	0
412	1	2	0
358	1	2	0
417	1	2	0
436	1	1	0
483	1	1	0
615	1	1	0
0	1	2	3
788	1	2	0
355	1	1	0
520	1	2	0
423	1	2	0
317	1	2	0
392	1	1	0
288	1	1	0
543	1	1	0
426	1	1	0
434	1	1	0
497	1	1	0
363	1	2	0
329	1	2	0
713	1	2	0
581	1	2	0
834	1	1	0
507	1	2	0
454	1	1	0
380	1	2	0
471	1	2	0
436	1	2	0
683	1	2	0
428	1	1	0
528	1	1	0
627	1	1	0
0	1	1	3
259	1	2	0
0	1	2	3
628	1	1	0
574	1	1	0
826	1	2	0
942	1	2	0
584	1	1	0
520	1	2	0
367	1	2	0
636	1	1	0
309	1	2	0
273	1	2	0
434	1	2	0
472	1	2	0
663	1	1	0
592	1	1	0
439	1	1	0
889	1	2	0
426	1	2	0
377	1	1	0
346	1	2	0
348	1	2	0
341	1	2	0
396	1	1	0
309	1	1	0
700	1	1	0
369	1	1	0
338	1	1	0
346	1	1	0
556	1	1	0
304	1	2	1
639	1	1	0
544	1	2	0
403	1	1	0
377	1	1	0
362	1	1	0
478	1	1	0
363	1	2	0
401	1	1	0
502	1	2	0
