# Supplementary material for: Tracking the Time Course of Bayesian Inference With Event-Related Potentials:A Study Using the Central Cue Posner Paradigm
Source: Front Psychol. 2019 Jun 19;10:1424. doi: 10.3389/fpsyg.2019.01424 (PMC6593096; doi:10.3389/fpsyg.2019.01424)
Supplement: Supplementary file 2 [file Data_Sheet_1.ZIP › Subject20.csv]

RT	block_validity_50__1_68__2__86_3	valid_1____invalid_2	correct_0_directionerrors_1___anticipations_2____omissions_3
441	2	1	0
402	2	1	0
441	2	1	0
441	2	2	0
404	2	1	0
456	2	1	0
463	2	2	0
485	2	1	0
459	2	2	0
496	2	1	0
420	2	1	0
373	2	1	0
403	2	1	0
583	2	1	0
445	2	1	0
356	2	1	0
364	2	2	0
473	2	1	0
420	2	1	0
695	2	2	0
432	2	2	0
339	2	1	0
332	2	1	0
586	2	2	0
313	2	1	0
446	2	2	0
359	2	1	0
353	2	2	0
368	2	2	0
350	2	2	0
350	2	1	0
410	2	2	0
383	2	2	0
406	2	1	0
427	2	2	0
447	2	2	0
384	2	1	0
385	2	1	0
407	2	2	0
390	2	1	0
374	2	1	0
373	2	2	0
336	2	1	0
582	2	2	0
336	2	1	0
316	2	1	0
329	2	1	0
417	2	1	0
330	2	1	0
433	2	1	0
357	2	2	0
463	2	1	0
431	2	1	0
403	2	1	0
373	2	1	0
424	2	1	0
435	2	1	0
858	2	2	0
349	2	1	0
301	2	1	0
328	2	1	0
354	2	1	0
385	2	2	0
469	2	1	0
283	2	1	0
259	2	1	0
304	2	1	0
373	2	2	0
313	2	1	0
446	2	1	0
368	2	1	0
368	2	1	0
309	2	1	0
365	2	2	0
345	2	1	0
288	2	1	0
552	2	2	1
496	2	1	0
381	2	2	0
453	2	2	0
307	2	2	0
467	2	2	0
376	2	1	0
305	2	1	0
285	2	2	0
335	2	1	0
376	2	1	0
366	2	1	0
296	2	1	0
352	2	1	0
354	2	1	0
344	2	2	0
388	2	1	0
359	2	1	0
320	2	1	0
305	2	1	0
332	2	2	0
351	2	2	0
352	2	1	0
345	2	1	0
382	2	2	0
394	2	2	0
394	2	1	0
379	2	1	0
454	2	1	0
432	2	2	0
435	2	2	0
509	2	1	0
414	2	1	0
516	2	2	0
538	2	2	0
458	2	2	0
399	2	2	0
487	2	1	0
519	2	2	0
437	2	1	0
425	2	1	0
430	2	1	0
496	2	2	0
463	2	1	0
507	2	2	0
478	2	1	0
384	2	1	0
470	2	1	0
443	2	1	0
419	2	1	0
459	2	1	0
583	2	2	0
517	2	1	0
493	2	1	0
450	2	1	0
545	2	1	0
275	2	1	0
379	2	1	0
423	2	1	0
497	2	1	0
442	2	1	0
523	2	2	0
606	2	1	0
382	2	1	0
520	2	2	0
448	2	1	0
376	2	1	0
379	2	1	0
286	2	1	0
360	2	1	0
400	2	1	0
513	2	2	0
378	2	1	0
460	2	2	0
383	2	1	0
433	2	2	0
374	2	2	0
385	2	2	0
570	2	1	0
495	2	2	0
437	2	1	0
503	2	1	0
411	2	2	0
423	2	2	0
517	2	1	0
385	2	1	0
412	2	1	0
341	2	1	0
481	2	1	0
355	2	1	0
554	2	2	0
465	2	1	0
392	2	2	0
479	2	2	0
482	2	1	0
380	2	1	0
449	2	1	0
357	2	1	0
380	2	1	0
364	2	1	0
434	2	1	0
449	2	2	0
394	2	1	0
426	2	1	0
435	2	1	0
418	2	1	0
435	2	1	0
313	2	1	0
345	2	2	0
446	2	1	0
300	2	1	0
574	2	1	0
641	2	2	0
445	2	1	0
378	2	1	0
423	2	2	0
384	2	1	0
429	2	2	0
292	2	1	0
380	2	1	0
393	2	1	0
445	2	2	0
332	2	2	0
482	2	1	0
416	3	1	0
398	3	1	0
329	3	1	0
365	3	1	0
413	3	1	0
391	3	2	0
439	3	1	0
395	3	1	0
411	3	1	0
376	3	1	0
379	3	1	0
353	3	1	0
441	3	2	0
508	3	1	0
437	3	1	0
463	3	2	0
722	3	1	0
389	3	1	0
374	3	1	0
412	3	1	0
407	3	1	0
346	3	1	0
527	3	2	0
402	3	1	0
377	3	1	0
289	3	1	0
429	3	2	0
298	3	1	0
352	3	1	0
310	3	1	0
347	3	1	0
331	3	1	0
253	3	1	0
352	3	1	0
421	3	1	0
398	3	2	0
358	3	2	0
373	3	1	0
434	3	1	0
280	3	1	0
332	3	2	0
304	3	1	0
291	3	1	0
266	3	1	0
299	3	1	0
349	3	1	0
312	3	1	0
345	3	1	0
345	3	1	0
336	3	1	0
437	3	2	0
329	3	1	0
564	3	2	0
403	3	1	0
294	3	1	0
334	3	1	0
376	3	1	0
165	3	1	2
272	3	1	0
225	3	1	0
288	3	2	0
345	3	1	0
386	3	1	0
318	3	1	0
377	3	1	0
307	3	1	0
257	3	1	0
243	3	1	0
282	3	1	0
317	3	1	0
266	3	1	0
226	3	1	0
265	3	1	0
254	3	1	0
337	3	1	0
290	3	1	0
400	3	1	0
454	3	2	0
325	3	1	0
329	3	1	0
536	3	2	0
375	3	1	0
419	3	1	0
308	3	1	0
300	3	1	0
384	3	1	0
332	3	1	0
256	3	1	0
240	3	1	0
269	3	1	0
311	3	1	0
255	3	1	0
280	3	1	0
418	3	2	0
316	3	1	0
315	3	1	0
416	3	1	0
245	3	1	0
215	3	1	0
270	3	1	0
370	3	1	0
467	3	2	0
296	3	1	0
411	3	1	0
374	3	1	0
362	3	1	0
333	3	1	0
345	3	1	0
376	3	1	0
431	3	2	0
482	3	1	0
462	3	1	0
431	3	1	0
494	3	1	0
293	3	1	0
472	3	1	0
326	3	1	0
473	3	1	0
469	3	1	0
430	3	1	0
451	3	1	0
300	3	1	0
407	3	1	0
266	3	1	0
273	3	1	0
367	3	1	0
300	3	1	0
536	3	2	0
423	3	1	0
449	3	1	0
426	3	1	0
463	3	2	0
471	3	1	0
440	3	1	0
436	3	1	0
487	3	1	0
444	3	1	0
424	3	1	0
496	3	1	0
249	3	1	0
341	3	2	1
210	3	1	0
359	3	1	0
297	3	1	0
310	3	1	0
260	3	1	0
615	3	1	0
332	3	1	0
338	3	1	0
517	3	2	0
344	3	1	0
301	3	1	0
333	3	1	0
239	3	2	1
438	3	1	0
359	3	1	0
344	3	1	0
433	3	1	0
407	3	1	0
336	3	1	0
432	3	1	0
540	3	1	0
397	3	1	0
377	3	1	0
336	3	1	0
663	3	2	0
309	3	1	0
311	3	1	0
493	3	2	0
279	3	1	0
292	3	1	0
258	3	1	0
293	3	1	0
300	3	1	0
409	3	1	0
368	3	1	0
309	3	1	0
338	3	1	0
408	3	1	0
369	3	1	0
363	3	1	0
298	3	1	0
463	3	2	0
395	3	1	0
440	3	1	0
379	3	1	0
307	3	1	0
319	3	1	0
434	3	1	0
755	3	2	0
400	3	1	0
398	3	1	0
520	3	2	0
491	3	2	0
403	3	1	0
326	3	1	0
392	3	1	0
277	3	1	0
487	3	2	0
288	3	1	0
481	1	2	0
460	1	1	0
353	1	1	0
362	1	1	0
436	1	2	0
451	1	2	0
461	1	2	0
467	1	2	0
441	1	2	0
427	1	1	0
446	1	1	0
399	1	1	0
492	1	2	0
436	1	1	0
390	1	2	0
349	1	2	0
461	1	2	0
392	1	1	0
459	1	2	0
523	1	2	0
394	1	2	0
304	1	1	0
423	1	2	0
448	1	2	0
715	1	2	0
415	1	1	0
456	1	1	0
369	1	2	0
430	1	2	0
343	1	2	0
401	1	2	0
313	1	1	0
346	1	2	0
401	1	2	0
360	1	1	0
360	1	1	0
411	1	2	0
439	1	2	0
336	1	1	0
339	1	1	0
438	1	2	0
388	1	2	0
491	1	2	0
508	1	2	0
355	1	1	0
379	1	2	0
389	1	2	0
417	1	1	0
335	1	1	0
302	1	1	0
307	1	1	0
292	1	1	0
483	1	2	0
385	1	1	0
268	1	1	0
383	1	2	0
530	1	2	0
486	1	2	0
354	1	1	0
499	1	1	0
449	1	1	0
533	1	1	0
401	1	1	0
245	1	1	0
270	1	1	0
550	1	2	0
360	1	1	0
263	1	1	0
496	1	2	0
394	1	2	0
328	1	1	0
350	1	1	0
341	1	1	0
283	1	1	0
344	1	2	0
493	1	2	0
520	1	2	0
317	1	1	0
271	1	1	0
320	1	1	0
310	1	1	0
477	1	2	0
539	1	1	0
317	1	1	0
309	1	1	0
425	1	2	0
339	1	1	0
425	1	2	0
600	1	2	0
363	1	1	0
254	1	2	0
260	1	2	0
316	1	2	0
251	1	1	0
403	1	1	0
435	1	2	0
331	1	1	0
351	1	2	0
232	1	1	0
300	1	2	0
487	1	1	0
408	1	1	0
441	1	2	0
397	1	1	0
373	1	1	0
436	1	2	0
400	1	1	0
325	1	1	0
453	1	2	0
331	1	1	0
422	1	2	0
432	1	2	0
448	1	2	0
375	1	2	0
344	1	1	0
342	1	2	0
358	1	2	0
265	1	1	0
436	1	2	0
477	1	2	0
367	1	1	0
274	1	1	0
455	1	2	0
387	1	1	0
799	1	2	0
350	1	1	0
389	1	1	0
273	1	1	0
654	1	2	0
382	1	1	0
597	1	2	0
275	1	2	0
412	1	1	0
421	1	2	0
345	1	2	0
340	1	1	0
327	1	1	0
408	1	2	0
413	1	1	0
311	1	1	0
411	1	2	0
340	1	1	0
369	1	2	0
303	1	2	0
420	1	1	0
287	1	1	0
257	1	1	0
243	1	1	0
262	1	1	0
434	1	2	0
552	1	1	0
535	1	2	0
342	1	1	0
243	1	2	0
355	1	2	0
421	1	1	0
330	1	2	0
237	1	2	0
250	1	1	0
237	1	1	0
300	1	2	0
220	1	2	0
250	1	2	0
346	1	2	0
263	1	2	0
411	1	1	0
231	1	1	0
264	1	1	0
251	1	1	0
252	1	1	0
327	1	2	0
231	1	2	0
366	1	1	0
285	1	1	0
427	1	2	0
366	1	2	0
231	1	2	0
268	1	2	0
232	1	2	0
431	1	1	0
679	1	2	0
409	1	1	0
316	1	1	0
281	1	1	0
504	1	2	0
279	1	1	0
211	1	1	0
287	1	2	0
327	1	1	0
313	1	1	0
253	1	2	0
241	1	1	0
251	1	1	0
277	1	2	0
369	1	2	0
273	1	2	0
288	1	2	0
378	1	1	0
287	1	2	0
346	1	2	0
