# Supplementary material for: Tracking the Time Course of Bayesian Inference With Event-Related Potentials:A Study Using the Central Cue Posner Paradigm
Source: Front Psychol. 2019 Jun 19;10:1424. doi: 10.3389/fpsyg.2019.01424 (PMC6593096; doi:10.3389/fpsyg.2019.01424)
Supplement: Supplementary file 2 [file Data_Sheet_1.ZIP › Subject22.csv]

RT	block_validity_50__1_68__2__86_3	valid_1____invalid_2	correct_0_directionerrors_1___anticipations_2____omissions_3
280	1	1	0
319	1	1	0
411	1	1	0
375	1	2	0
686	1	2	0
368	1	1	0
302	1	1	0
320	1	1	0
261	1	1	0
408	1	2	0
320	1	2	0
339	1	1	0
298	1	1	0
303	1	2	0
417	1	2	0
431	1	2	0
354	1	2	0
376	1	1	0
273	1	1	0
240	1	1	0
465	1	1	0
280	1	1	0
307	1	1	0
353	1	2	0
297	1	1	0
283	1	1	0
288	1	2	0
292	1	1	0
452	1	1	0
326	1	1	0
367	1	1	0
324	1	1	0
561	1	2	0
357	1	1	0
431	1	2	0
336	1	1	0
355	1	1	0
477	1	2	0
448	1	2	0
469	1	2	0
397	1	2	0
362	1	2	0
600	1	2	0
494	1	2	0
384	1	1	0
385	1	2	0
289	1	1	0
311	1	1	0
360	1	2	0
503	1	2	0
423	1	1	0
310	1	2	0
328	1	2	0
269	1	1	0
319	1	2	0
359	1	1	0
379	1	1	0
390	1	2	0
342	1	1	0
322	1	1	0
308	1	1	0
278	1	2	0
300	1	2	0
362	1	2	0
420	1	1	0
390	1	2	0
274	1	2	0
296	1	2	0
467	1	1	0
304	1	1	0
370	1	2	0
357	1	2	0
397	1	1	0
303	1	2	0
322	1	2	0
286	1	1	0
471	1	2	0
323	1	2	0
323	1	2	0
395	1	1	0
331	1	2	0
339	1	2	0
330	1	2	0
429	1	1	0
371	1	2	0
358	1	1	0
299	1	1	0
353	1	2	0
496	1	2	0
425	1	1	0
388	1	1	0
522	1	2	0
459	1	1	0
409	1	1	0
267	1	1	0
286	1	1	0
314	1	2	0
356	1	2	0
244	1	2	0
265	1	2	0
284	1	2	0
285	1	1	0
324	1	1	0
377	1	2	0
265	1	2	0
286	1	2	0
370	1	2	0
332	1	1	0
310	1	1	0
324	1	2	0
504	1	2	0
472	1	2	0
382	1	2	0
355	1	2	0
606	1	2	0
364	1	1	0
502	1	1	0
269	1	2	0
302	1	2	0
329	1	1	0
290	1	1	0
418	1	2	0
253	1	1	0
306	1	1	0
275	1	2	0
338	1	2	0
294	1	1	0
293	1	1	0
282	1	2	0
325	1	2	0
325	1	2	0
314	1	1	0
315	1	2	0
391	1	2	0
449	1	1	0
387	1	2	0
341	1	2	0
379	1	1	0
269	1	2	0
348	1	1	0
275	1	2	0
356	1	1	0
333	1	2	0
307	1	2	0
432	1	1	0
437	1	2	0
356	1	2	0
408	1	1	0
729	1	2	0
355	1	2	0
377	1	1	0
347	1	2	0
432	1	1	0
276	1	1	0
330	1	1	0
221	1	1	0
227	1	1	0
328	1	1	0
257	1	1	0
470	1	1	0
345	1	1	0
318	1	2	0
484	1	1	0
239	1	1	0
241	1	1	0
222	1	1	0
503	1	1	0
827	1	2	0
457	1	2	0
339	1	1	0
274	1	1	0
293	1	1	0
321	1	2	0
284	1	1	0
340	1	2	0
338	1	1	0
312	1	2	0
419	1	2	0
465	1	1	0
316	1	1	0
369	1	2	0
287	1	1	0
301	1	1	0
370	1	2	0
309	1	2	0
344	1	1	0
345	1	1	0
300	1	1	0
267	1	2	0
339	1	2	0
269	1	1	0
314	1	1	0
334	1	2	0
346	1	1	0
563	1	2	0
496	1	2	0
408	1	2	0
342	1	2	0
288	1	2	0
252	1	1	0
318	3	1	0
310	3	1	0
324	3	1	0
298	3	1	0
274	3	2	0
272	3	1	0
283	3	1	0
311	3	1	0
390	3	1	0
251	3	1	0
284	3	1	0
401	3	1	0
472	3	1	0
279	3	1	0
262	3	1	0
251	3	1	0
495	3	2	0
495	3	1	0
272	3	1	0
215	3	1	0
271	3	1	0
459	3	2	0
377	3	1	0
258	3	1	0
311	3	1	0
289	3	1	0
295	3	1	0
359	3	1	0
236	3	1	0
219	3	1	0
210	3	1	0
329	3	2	0
340	3	1	0
310	3	2	0
261	3	1	0
253	3	1	0
314	3	1	0
259	3	1	0
268	3	1	0
373	3	1	0
340	3	1	0
394	3	1	0
336	3	1	0
329	3	1	0
232	3	1	0
274	3	1	0
292	3	1	0
312	3	1	0
324	3	1	0
539	3	1	0
385	3	1	0
266	3	1	0
198	3	1	0
776	3	2	0
531	3	2	0
417	3	1	0
315	3	1	0
336	3	1	0
323	3	2	0
323	3	1	0
339	3	1	0
361	3	2	0
301	3	2	0
355	3	1	0
334	3	1	0
327	3	1	0
371	3	1	0
330	3	2	0
327	3	1	0
452	3	2	0
423	3	1	0
244	3	1	0
291	3	1	0
388	3	1	0
339	3	1	0
293	3	1	0
277	3	1	0
347	3	1	0
365	3	1	0
419	3	1	0
294	3	1	0
427	3	1	0
299	3	1	0
303	3	1	0
443	3	1	0
295	3	1	0
369	3	1	0
299	3	1	0
245	3	1	0
348	3	1	0
289	3	1	0
424	3	1	0
265	3	1	0
393	3	2	0
390	3	1	0
292	3	1	0
373	3	1	0
654	3	1	0
348	3	1	0
438	3	2	0
350	3	1	0
343	3	2	0
299	3	2	0
297	3	1	0
319	3	2	0
240	3	1	0
393	3	1	0
247	3	1	0
259	3	1	0
315	3	1	0
262	3	1	0
255	3	1	0
262	3	1	0
264	3	1	0
286	3	1	0
274	3	1	0
310	3	1	0
230	3	1	0
236	3	1	0
227	3	1	0
300	3	1	0
783	3	1	0
536	3	2	0
370	3	1	0
264	3	1	0
278	3	1	0
249	3	1	0
320	3	1	0
277	3	1	0
299	3	1	0
247	3	1	0
255	3	1	0
492	3	2	0
372	3	1	0
263	3	1	0
247	3	1	0
229	3	1	0
257	3	1	0
257	3	1	0
288	3	2	0
253	3	2	0
300	3	1	0
335	3	1	0
275	3	1	0
298	3	1	0
287	3	1	0
383	3	1	0
344	3	1	0
329	3	2	0
300	3	1	0
129	3	1	2
314	3	1	0
395	3	1	0
407	3	1	0
341	3	1	0
346	3	1	0
499	3	2	0
405	3	2	0
574	3	1	0
305	3	1	0
260	3	1	0
357	3	2	0
299	3	1	0
542	3	1	0
356	3	2	0
352	3	1	0
322	3	1	0
316	3	1	0
332	3	1	0
423	3	1	0
493	3	2	0
325	3	1	0
349	3	1	0
324	3	1	0
273	3	1	0
390	3	1	0
284	3	1	0
344	3	1	0
458	3	1	0
299	3	1	0
301	3	1	0
299	3	1	0
407	3	1	0
266	3	1	0
379	3	1	0
335	3	1	0
474	3	2	0
345	3	1	0
330	3	1	0
401	3	1	0
265	3	1	0
370	3	1	0
308	3	1	0
389	3	1	0
366	3	1	0
313	3	1	0
283	3	1	0
416	3	1	0
321	3	1	0
326	3	1	0
356	2	2	0
395	2	2	0
319	2	1	0
373	2	2	0
288	2	1	0
287	2	1	0
316	2	2	0
260	2	1	0
332	2	1	0
354	2	1	0
253	2	1	0
302	2	2	0
322	2	1	0
328	2	2	0
419	2	2	0
362	2	1	0
379	2	2	0
256	2	2	0
546	2	1	0
335	2	1	0
297	2	1	0
335	2	1	0
251	2	1	0
300	2	1	0
374	2	1	0
199	2	1	0
406	2	1	0
280	2	1	0
263	2	1	0
318	2	2	0
269	2	1	0
361	2	2	0
244	2	1	0
482	2	1	0
334	2	2	0
480	2	1	0
349	2	2	0
285	2	1	0
280	2	1	0
304	2	1	0
346	2	1	0
445	2	1	0
423	2	1	0
483	2	2	0
276	2	1	0
215	2	1	0
235	2	1	0
375	2	1	0
345	2	1	0
406	2	2	0
435	2	1	0
268	2	1	0
292	2	1	0
261	2	1	0
282	2	1	0
245	2	1	0
234	2	1	0
254	2	1	0
326	2	2	0
316	2	1	0
280	2	2	0
265	2	2	0
292	2	2	0
287	2	2	0
268	2	2	0
524	2	1	0
389	2	1	0
394	2	1	0
432	2	2	0
480	2	1	0
323	2	1	0
427	2	1	0
649	2	2	0
353	2	2	0
350	2	1	0
344	2	1	0
454	2	1	0
435	2	2	0
407	2	2	0
425	2	1	0
528	2	1	0
453	2	1	0
313	2	1	0
517	2	2	0
518	2	1	0
572	2	2	0
354	2	1	0
341	2	1	0
320	2	2	0
460	2	2	0
367	2	1	0
405	2	1	0
304	2	1	0
488	2	1	0
374	2	1	0
332	2	1	0
491	2	2	0
407	2	1	0
482	2	2	0
330	2	1	0
335	2	1	0
282	2	1	0
295	2	2	0
276	2	2	0
255	2	2	0
243	2	1	0
293	2	2	0
319	2	1	0
356	2	2	0
294	2	1	0
291	2	2	0
490	2	1	0
359	2	2	0
372	2	2	0
404	2	1	0
466	2	2	0
399	2	2	0
385	2	2	0
288	2	1	0
328	2	1	0
328	2	1	0
355	2	2	0
364	2	1	0
425	2	1	0
270	2	1	0
331	2	1	0
322	2	1	0
490	2	2	0
398	2	2	0
283	2	1	0
307	2	1	0
365	2	1	0
258	2	1	0
306	2	1	0
308	2	1	0
252	2	1	0
415	2	1	0
249	2	1	0
386	2	1	0
296	2	1	0
268	2	2	0
409	2	1	0
306	2	1	0
287	2	1	0
266	2	1	0
282	2	1	0
438	2	2	0
360	2	1	0
419	2	1	0
290	2	2	0
474	2	2	0
465	2	1	0
245	2	1	0
341	2	1	0
237	2	1	0
306	2	2	0
364	2	2	0
431	2	1	0
468	2	1	0
470	2	1	0
499	2	2	0
364	2	1	0
323	2	1	0
487	2	1	0
279	2	1	0
232	2	1	0
261	2	1	0
417	2	2	0
345	2	2	0
339	2	1	0
400	2	2	0
383	2	1	0
357	2	1	0
379	2	1	0
366	2	1	0
351	2	1	0
388	2	1	0
571	2	2	0
429	2	1	0
326	2	1	0
294	2	1	0
456	2	2	0
405	2	1	0
452	2	1	0
281	2	1	0
236	2	1	0
614	2	2	0
341	2	1	0
365	2	1	0
197	2	1	0
406	2	2	0
319	2	2	0
313	2	1	0
260	2	1	0
421	2	1	0
335	2	2	0
333	2	2	0
340	2	1	0
276	2	1	0
350	2	2	0
