# Supplementary material for: Tracking the Time Course of Bayesian Inference With Event-Related Potentials:A Study Using the Central Cue Posner Paradigm
Source: Front Psychol. 2019 Jun 19;10:1424. doi: 10.3389/fpsyg.2019.01424 (PMC6593096; doi:10.3389/fpsyg.2019.01424)
Supplement: Supplementary file 2 [file Data_Sheet_1.ZIP › Subject23.csv]

RT	block_validity_50__1_68__2__86_3	valid_1____invalid_2	correct_0_directionerrors_1___anticipations_2____omissions_3
559	3	1	0
523	3	1	0
430	3	1	0
472	3	1	0
471	3	1	0
442	3	1	0
453	3	1	0
474	3	1	0
451	3	1	0
521	3	2	0
468	3	2	0
611	3	1	0
610	3	1	0
418	3	1	0
455	3	1	0
348	3	1	0
432	3	1	0
444	3	1	0
501	3	2	0
507	3	2	0
442	3	1	0
461	3	1	0
436	3	1	0
445	3	2	0
425	3	1	0
453	3	2	0
415	3	1	0
419	3	1	0
458	3	1	0
413	3	2	0
367	3	1	0
439	3	1	0
386	3	1	0
412	3	1	0
425	3	1	0
451	3	1	0
454	3	1	0
458	3	1	0
410	3	1	0
407	3	1	0
521	3	2	0
542	3	1	0
384	3	1	0
401	3	1	0
421	3	1	0
437	3	1	0
392	3	1	0
427	3	1	0
416	3	2	0
430	3	1	0
489	3	1	0
460	3	1	0
489	3	1	1
619	3	1	0
513	3	1	0
511	3	1	0
488	3	1	0
523	3	1	0
497	3	1	0
482	3	1	0
474	3	1	0
459	3	1	0
422	3	1	0
432	3	1	0
439	3	1	0
502	3	2	0
418	3	1	0
422	3	1	0
734	3	1	0
565	3	1	0
498	3	2	0
488	3	2	0
459	3	1	0
425	3	1	0
484	3	1	0
492	3	1	0
485	3	1	0
445	3	1	0
501	3	2	0
485	3	1	0
466	3	1	0
453	3	1	0
443	3	1	0
436	3	1	0
433	3	1	0
459	3	1	0
491	3	1	0
464	3	1	0
451	3	1	0
440	3	1	0
416	3	1	0
480	3	1	0
442	3	1	0
425	3	1	0
436	3	2	0
532	3	1	0
453	3	1	0
464	3	1	0
437	3	1	0
459	3	1	0
445	3	1	0
434	3	1	0
413	3	1	0
404	3	1	0
403	3	1	0
371	3	1	0
391	3	1	0
415	3	1	0
439	3	1	0
414	3	1	0
391	3	1	0
451	3	1	0
386	3	1	0
470	3	2	0
605	3	1	0
433	3	1	0
371	3	1	0
362	3	1	0
358	3	1	0
429	3	1	0
452	3	2	0
633	3	1	0
454	3	1	0
382	3	1	0
348	3	1	0
452	3	1	0
471	3	2	0
437	3	1	0
508	3	1	0
443	3	1	0
433	3	1	0
363	3	1	0
416	3	1	0
416	3	1	0
399	3	1	0
404	3	1	0
440	3	1	0
386	3	1	0
421	3	1	0
423	3	1	0
400	3	1	0
374	3	2	0
763	3	1	0
504	3	1	0
391	3	1	0
345	3	1	0
420	3	1	0
407	3	1	0
431	3	1	0
467	3	1	0
581	3	2	1
363	3	1	0
464	3	1	0
472	3	1	0
533	3	1	0
470	3	2	0
498	3	2	0
465	3	1	0
383	3	1	0
454	3	1	0
446	3	1	0
583	3	2	0
444	3	1	0
347	3	1	0
506	3	2	1
890	3	1	0
533	3	1	0
624	3	1	0
513	3	1	0
481	3	1	0
473	3	1	0
517	3	2	0
468	3	1	0
525	3	1	0
465	3	1	0
369	3	1	0
389	3	1	0
366	3	1	0
395	3	1	0
446	3	2	0
473	3	1	0
409	3	2	0
482	3	2	0
418	3	1	0
437	3	1	0
465	3	2	0
512	3	1	0
474	3	1	0
514	3	1	0
453	3	1	0
447	3	1	0
455	3	1	0
472	3	1	0
505	3	1	0
433	3	1	0
471	3	1	0
406	3	1	0
435	3	1	0
470	3	1	0
490	3	1	0
474	1	1	0
434	1	1	0
545	1	2	0
448	1	1	0
425	1	2	0
481	1	2	0
417	1	1	0
534	1	2	0
448	1	1	0
453	1	1	0
423	1	1	0
432	1	2	0
426	1	1	0
414	1	2	0
444	1	2	0
447	1	2	0
490	1	2	0
442	1	1	0
409	1	2	0
478	1	1	0
485	1	2	0
442	1	1	0
394	1	1	0
415	1	2	0
401	1	1	0
479	1	1	0
517	1	2	0
538	1	1	0
571	1	2	0
834	1	2	0
568	1	1	0
440	1	2	0
466	1	2	0
468	1	1	0
478	1	2	0
471	1	2	0
420	1	2	0
459	1	1	0
438	1	1	0
586	1	2	0
540	1	2	0
473	1	2	0
520	1	1	0
409	1	1	0
504	1	2	0
481	1	2	0
516	1	2	0
430	1	2	0
467	1	1	0
477	1	2	0
460	1	1	0
464	1	2	0
426	1	2	0
384	1	1	0
439	1	1	0
431	1	2	0
442	1	2	0
424	1	1	0
427	1	2	0
555	1	1	0
464	1	2	0
455	1	1	0
417	1	1	0
452	1	1	0
570	1	1	0
466	1	1	0
456	1	1	0
561	1	2	0
492	1	2	0
429	1	2	0
403	1	1	0
479	1	2	0
542	1	2	0
516	1	2	0
448	1	1	0
417	1	2	0
394	1	2	0
385	1	1	0
497	1	2	0
484	1	1	0
392	1	2	0
565	1	2	0
418	1	1	0
448	1	2	0
466	1	1	0
428	1	1	0
397	1	1	0
563	1	1	0
489	1	2	0
445	1	1	0
415	1	1	0
464	1	1	0
473	1	1	0
498	1	1	0
429	1	1	0
424	1	1	0
493	1	2	0
452	1	1	0
484	1	2	0
498	1	2	0
403	1	2	0
391	1	1	0
443	1	1	0
386	1	2	0
445	1	2	0
441	1	2	0
415	1	1	0
429	1	1	0
419	1	2	0
489	1	1	0
378	1	2	0
481	1	1	0
406	1	1	0
471	1	2	0
446	1	1	0
408	1	1	0
412	1	1	0
403	1	2	0
416	1	1	0
399	1	1	0
446	1	2	0
445	1	2	0
452	1	2	0
498	1	2	0
445	1	1	0
459	1	2	0
493	1	2	1
524	1	2	1
518	1	1	0
471	1	2	0
565	1	2	0
578	1	1	0
573	1	1	0
468	1	2	0
487	1	2	0
609	1	2	1
591	1	2	0
450	1	2	0
455	1	1	0
437	1	1	0
491	1	1	0
480	1	1	0
548	1	2	0
525	1	2	0
520	1	1	0
506	1	2	0
417	1	1	0
368	1	2	0
431	1	2	0
481	1	2	0
517	1	1	0
447	1	2	0
439	1	2	0
483	1	2	0
416	1	1	0
480	1	2	0
430	1	2	0
517	1	2	0
459	1	1	0
531	1	2	0
529	1	1	0
639	1	2	1
869	1	2	0
859	1	1	0
741	1	1	0
585	1	2	0
428	1	2	0
484	1	1	0
489	1	2	0
426	1	1	0
408	1	1	0
447	1	1	0
444	1	1	0
432	1	1	0
505	1	1	0
578	1	1	0
577	1	1	0
510	1	1	0
519	1	2	0
511	1	1	0
448	1	2	0
505	1	2	0
432	1	1	0
517	1	1	0
444	1	1	0
438	1	2	0
476	1	1	0
430	1	1	0
459	1	2	0
453	1	2	0
450	1	2	0
518	1	1	0
491	1	2	0
449	1	2	0
485	1	2	0
480	1	1	0
426	1	1	0
380	1	1	0
380	1	1	0
486	1	1	0
399	2	1	0
393	2	1	0
563	2	1	0
422	2	1	0
417	2	1	0
433	2	1	0
434	2	2	0
430	2	1	0
427	2	1	0
416	2	2	0
385	2	1	0
443	2	1	0
420	2	1	0
434	2	2	0
395	2	1	0
390	2	1	0
374	2	1	0
395	2	1	0
447	2	2	0
400	2	1	0
416	2	2	0
446	2	1	0
402	2	1	0
452	2	1	0
456	2	2	0
423	2	1	0
451	2	1	0
445	2	1	0
415	2	1	0
470	2	1	0
426	2	1	0
424	2	1	0
445	2	1	0
429	2	2	0
650	2	2	0
576	2	2	0
467	2	1	0
480	2	1	0
470	2	1	0
479	2	1	0
487	2	2	0
496	2	1	0
489	2	2	0
484	2	1	0
513	2	1	0
440	2	1	0
513	2	1	0
453	2	2	0
500	2	2	0
380	2	2	0
407	2	1	0
470	2	1	0
541	2	1	0
460	2	2	0
481	2	1	0
493	2	1	0
450	2	1	0
413	2	1	0
548	2	2	0
433	2	1	0
449	2	1	0
533	2	1	0
490	2	1	0
435	2	1	0
464	2	2	0
461	2	1	0
418	2	2	0
556	2	2	0
413	2	1	0
505	2	2	0
552	2	2	1
497	2	2	0
468	2	1	0
437	2	1	0
512	2	1	0
492	2	1	0
494	2	1	0
470	2	1	0
483	2	1	0
463	2	2	0
435	2	1	0
471	2	1	0
461	2	1	0
435	2	1	0
510	2	2	0
494	2	2	0
419	2	1	0
416	2	1	0
388	2	2	0
324	2	1	0
438	2	1	0
473	2	2	0
504	2	1	0
491	2	2	0
487	2	1	0
455	2	2	0
439	2	2	0
415	2	2	0
409	2	2	0
493	2	1	0
369	2	1	0
391	2	2	0
427	2	2	0
413	2	1	0
401	2	1	0
405	2	1	0
424	2	2	0
399	2	1	0
421	2	1	0
456	2	2	0
449	2	2	0
483	2	2	0
453	2	1	0
418	2	2	0
421	2	1	0
452	2	2	0
428	2	1	0
424	2	1	0
723	2	2	0
442	2	1	0
485	2	1	0
478	2	1	0
500	2	2	0
443	2	1	0
493	2	2	0
647	2	2	0
451	2	1	0
464	2	2	0
438	2	2	0
405	2	1	0
445	2	1	0
429	2	1	0
418	2	1	0
431	2	2	0
379	2	1	0
435	2	2	0
442	2	1	0
392	2	1	0
538	2	1	0
445	2	1	0
483	2	1	0
464	2	1	0
495	2	1	0
458	2	2	0
452	2	1	0
454	2	1	0
502	2	2	0
478	2	1	0
480	2	1	0
443	2	1	0
397	2	1	0
482	2	1	0
453	2	1	0
421	2	1	0
470	2	1	0
338	2	1	0
488	2	1	0
325	2	2	0
441	2	1	0
443	2	2	0
502	2	2	0
449	2	1	0
468	2	1	0
444	2	1	0
422	2	1	0
476	2	2	0
412	2	1	0
469	2	1	0
441	2	1	0
418	2	1	0
419	2	1	0
412	2	1	0
410	2	1	0
399	2	1	0
389	2	1	0
397	2	1	0
458	2	1	0
424	2	2	0
446	2	2	0
706	2	2	0
460	2	2	0
475	2	1	0
445	2	2	0
492	2	2	0
511	2	1	0
454	2	1	0
397	2	1	0
407	2	1	0
472	2	1	0
462	2	2	0
434	2	1	0
486	2	2	0
454	2	1	0
517	2	1	0
465	2	1	0
905	2	2	0
576	2	1	0
433	2	1	0
491	2	2	0
469	2	1	0
