# Supplementary material for: Tracking the Time Course of Bayesian Inference With Event-Related Potentials:A Study Using the Central Cue Posner Paradigm
Source: Front Psychol. 2019 Jun 19;10:1424. doi: 10.3389/fpsyg.2019.01424 (PMC6593096; doi:10.3389/fpsyg.2019.01424)
Supplement: Supplementary file 2 [file Data_Sheet_1.ZIP › Subject8.csv]

RT	block_validity_50__1_68__2__86_3	valid_1____invalid_2	correct_0_directionerrors_1___anticipations_2____omissions_3
351	1	1	0
451	1	2	0
500	1	1	0
409	1	2	0
445	1	1	0
444	1	1	0
445	1	2	0
415	1	2	0
403	1	2	0
455	1	2	0
505	1	2	0
411	1	2	0
412	1	1	0
390	1	1	0
328	1	1	0
463	1	2	0
528	1	2	0
402	1	2	0
403	1	2	0
410	1	2	0
371	1	2	0
383	1	1	0
305	1	1	0
454	1	1	0
490	1	1	0
417	1	1	0
437	1	2	0
328	1	2	0
347	1	2	0
457	1	2	0
448	1	1	0
584	1	2	0
420	1	2	0
457	1	1	0
427	1	2	0
493	1	1	0
416	1	2	0
378	1	2	0
399	1	1	0
438	1	1	0
472	1	1	0
424	1	2	0
400	1	2	0
324	1	2	0
411	1	2	0
375	1	1	0
418	1	1	0
502	1	1	0
374	1	1	0
471	1	2	0
440	1	1	0
424	1	1	0
489	1	1	0
372	1	2	0
421	1	1	0
370	1	1	0
472	1	1	0
553	1	2	0
402	1	2	0
397	1	2	0
429	1	1	0
402	1	1	0
403	1	2	0
398	1	1	0
366	1	2	0
425	1	1	0
356	1	1	0
381	1	2	0
338	1	1	0
384	1	2	0
393	1	1	0
486	1	1	0
365	1	1	0
379	1	1	0
468	1	1	0
593	1	2	0
502	1	1	0
418	1	1	0
451	1	1	0
490	1	1	0
341	1	1	0
555	1	2	0
486	1	2	0
409	1	2	0
368	1	1	0
353	1	1	0
428	1	1	0
435	1	2	0
475	1	2	0
401	1	1	0
459	1	1	0
353	1	1	0
405	1	2	0
409	1	2	0
429	1	2	0
418	1	2	0
462	1	2	0
390	1	2	0
429	1	2	0
368	1	2	0
334	1	1	0
355	1	1	0
349	1	2	0
356	1	2	0
349	1	1	0
395	1	2	0
397	1	1	0
289	1	1	0
327	1	2	0
328	1	1	0
386	1	1	0
439	1	1	0
510	1	2	0
358	1	1	0
704	1	2	0
399	1	1	0
361	1	1	0
379	1	2	0
281	1	1	0
359	1	1	0
386	1	2	0
365	1	2	0
417	1	1	0
352	1	1	0
320	1	2	0
341	1	2	0
340	1	1	0
365	1	1	0
340	1	2	0
304	1	2	0
440	1	2	0
417	1	1	0
373	1	2	0
397	1	2	0
398	1	2	0
571	1	1	0
447	1	1	0
345	1	2	0
601	1	1	0
420	1	2	0
304	1	2	0
469	1	1	0
359	1	1	0
285	1	2	0
293	1	1	0
305	1	2	0
250	1	1	0
236	1	1	0
292	1	2	0
294	1	2	0
341	1	2	0
307	1	1	0
448	1	1	0
427	1	1	0
477	1	2	0
419	1	2	0
437	1	1	0
413	1	2	0
529	1	2	0
333	1	1	0
392	1	1	0
551	1	2	0
385	1	1	0
407	1	2	0
417	1	2	0
330	1	2	0
349	1	1	0
467	1	1	0
417	1	2	0
352	1	2	0
379	1	2	0
444	1	1	0
419	1	2	0
533	1	1	0
636	1	2	0
364	1	1	0
456	1	2	0
390	1	1	0
345	1	1	0
376	1	2	0
425	1	2	0
328	1	2	0
323	1	1	0
301	1	2	0
330	1	1	0
368	1	1	0
358	1	2	0
331	1	1	0
310	1	2	0
353	1	1	0
303	1	1	0
327	1	1	0
309	1	1	0
528	1	2	0
603	1	1	0
358	1	2	0
350	1	2	0
322	1	2	0
525	1	2	0
416	1	1	0
276	3	1	0
276	3	1	0
298	3	1	0
319	3	1	0
257	3	1	0
311	3	1	0
290	3	2	0
310	3	1	0
331	3	2	0
380	3	1	0
413	3	1	0
369	3	1	0
330	3	1	0
270	3	1	0
397	3	1	0
360	3	1	0
291	3	1	0
297	3	1	0
329	3	1	0
366	3	1	0
306	3	1	0
311	3	1	0
256	3	1	0
404	3	1	0
398	3	1	0
326	3	1	0
324	3	1	0
443	3	1	0
365	3	1	0
361	3	1	0
381	3	1	0
278	3	1	0
396	3	1	0
408	3	1	0
361	3	1	0
386	3	1	0
334	3	1	0
493	3	2	0
411	3	1	0
380	3	1	0
465	3	2	0
389	3	2	0
419	3	1	0
344	3	1	0
356	3	1	0
341	3	1	0
521	3	1	0
512	3	1	0
417	3	1	0
417	3	1	0
436	3	1	0
465	3	1	0
435	3	2	0
516	3	1	0
317	3	1	0
321	3	1	0
560	3	2	0
712	3	1	0
376	3	2	0
440	3	1	0
370	3	1	0
328	3	1	0
367	3	1	0
371	3	2	0
540	3	1	0
464	3	1	0
412	3	1	0
342	3	2	0
295	3	1	0
351	3	1	0
314	3	2	0
448	3	1	0
333	3	1	0
308	3	1	0
390	3	1	0
281	3	1	0
329	3	1	0
292	3	1	0
334	3	1	0
303	3	1	0
359	3	1	0
331	3	1	0
334	3	1	0
286	3	1	0
448	3	1	0
404	3	2	0
444	3	1	0
316	3	1	0
321	3	1	0
468	3	2	0
414	3	1	0
321	3	1	0
296	3	1	0
355	3	1	0
315	3	1	0
397	3	1	0
432	3	1	0
471	3	2	0
580	3	1	0
348	3	1	0
350	3	1	0
316	3	2	0
257	3	2	0
345	3	1	0
289	3	1	0
334	3	1	0
276	3	1	0
283	3	1	0
308	3	1	0
305	3	1	0
297	3	1	0
327	3	1	0
276	3	1	0
314	3	1	0
323	3	2	0
270	3	1	0
269	3	1	0
256	3	2	0
322	3	1	0
273	3	1	0
510	3	1	0
499	3	1	0
356	3	1	0
261	3	1	0
265	3	1	0
293	3	1	1
292	3	1	0
414	3	1	0
298	3	1	0
307	3	1	0
297	3	1	0
311	3	1	0
432	3	1	0
345	3	2	0
329	3	1	0
401	3	1	0
351	3	1	0
365	3	1	0
369	3	2	0
528	3	1	0
380	3	2	0
357	3	1	0
313	3	1	0
435	3	1	0
362	3	1	0
377	3	1	0
342	3	1	0
332	3	1	0
349	3	1	0
312	3	1	0
331	3	1	0
258	3	1	0
364	3	2	0
323	3	1	0
309	3	1	0
299	3	1	0
284	3	1	0
291	3	1	0
325	3	1	0
293	3	1	0
296	3	1	0
323	3	1	0
524	3	1	0
330	3	2	0
302	3	1	0
291	3	1	0
256	3	1	0
292	3	1	0
315	3	1	0
320	3	1	0
322	3	2	0
477	3	1	0
287	3	1	0
304	3	1	0
297	3	1	0
291	3	1	0
292	3	1	0
341	3	1	0
337	3	1	0
353	3	1	0
373	3	1	0
338	3	1	0
346	3	1	0
319	3	1	0
367	3	2	0
274	3	1	0
267	3	1	0
228	3	1	0
352	3	1	0
287	3	1	0
242	3	1	0
338	3	1	0
281	3	1	0
406	3	2	0
323	3	1	0
427	3	1	0
513	3	2	0
302	3	2	0
401	3	1	0
448	3	1	0
285	2	2	0
252	2	1	0
255	2	1	0
277	2	2	0
503	2	1	0
375	2	1	0
269	2	1	0
323	2	2	0
842	2	2	0
317	2	2	0
498	2	1	0
370	2	1	0
359	2	1	0
288	2	1	0
293	2	2	0
325	2	2	0
316	2	2	0
296	2	2	0
354	2	1	0
278	2	1	0
302	2	1	0
281	2	1	0
305	2	1	0
320	2	2	0
510	2	2	0
339	2	1	0
322	2	1	0
373	2	1	0
378	2	2	0
290	2	1	0
313	2	1	0
306	2	1	0
302	2	1	0
338	2	1	0
385	2	1	0
313	2	2	0
358	2	2	0
417	2	1	0
461	2	2	0
325	2	1	0
311	2	1	0
284	2	1	0
368	2	2	0
261	2	1	0
368	2	2	0
440	2	1	0
288	2	1	0
519	2	1	0
318	2	2	0
352	2	1	0
435	2	2	0
387	2	1	0
377	2	1	0
300	2	1	0
543	2	1	0
363	2	1	0
327	2	1	0
357	2	1	0
476	2	1	0
764	2	1	0
384	2	1	0
364	2	2	0
309	2	1	0
317	2	1	0
282	2	2	0
382	2	1	0
429	2	1	0
621	2	2	0
349	2	1	0
326	2	1	0
712	2	1	0
302	2	1	0
529	2	2	0
625	2	1	0
431	2	1	0
367	2	1	0
330	2	2	0
344	2	2	0
353	2	1	0
308	2	1	0
299	2	2	0
255	2	1	0
269	2	1	0
285	2	2	0
239	2	1	0
330	2	2	0
526	2	2	0
284	2	1	0
312	2	1	0
298	2	1	0
293	2	1	0
337	2	1	0
315	2	1	0
276	2	1	0
338	2	2	0
295	2	1	0
396	2	2	0
360	2	1	0
350	2	2	0
382	2	1	0
271	2	1	0
212	2	1	0
287	2	1	0
275	2	1	0
746	2	2	1
510	2	1	0
454	2	2	0
318	2	1	0
377	2	1	0
346	2	2	0
339	2	1	0
536	2	1	0
301	2	2	0
380	2	2	0
416	2	1	0
487	2	2	0
558	2	1	0
364	2	1	0
371	2	1	0
324	2	1	0
459	2	2	0
258	2	1	0
355	2	2	0
340	2	1	0
276	2	1	0
280	2	2	0
334	2	2	0
328	2	1	0
314	2	2	0
363	2	1	0
324	2	1	0
322	2	2	0
303	2	1	0
357	2	2	0
485	2	2	0
352	2	1	0
409	2	2	0
383	2	1	0
323	2	2	0
481	2	2	0
345	2	1	0
407	2	2	0
349	2	1	0
321	2	1	0
356	2	1	0
409	2	1	0
422	2	1	0
341	2	2	0
370	2	1	0
286	2	1	0
307	2	1	0
318	2	1	0
393	2	2	0
358	2	2	0
459	2	2	0
363	2	2	0
464	2	1	0
375	2	2	0
0	2	1	3
420	2	1	0
343	2	1	0
397	2	1	0
494	2	2	0
393	2	1	0
569	2	2	0
345	2	1	0
518	2	1	0
443	2	1	0
467	2	1	0
425	2	1	0
516	2	1	0
406	2	1	0
414	2	1	0
512	2	1	0
500	2	1	0
457	2	1	0
530	2	1	0
645	2	1	0
401	2	2	0
430	2	2	0
370	2	1	0
345	2	1	0
300	2	1	0
311	2	1	0
314	2	1	0
367	2	1	0
408	2	1	0
531	2	2	0
456	2	1	0
323	2	1	0
348	2	2	0
556	2	1	0
415	2	1	0
329	2	1	0
357	2	1	0
363	2	2	0
367	2	2	0
414	2	1	0
391	2	1	0
376	2	1	0
