# Supplementary material for: Tracking the Time Course of Bayesian Inference With Event-Related Potentials:A Study Using the Central Cue Posner Paradigm
Source: Front Psychol. 2019 Jun 19;10:1424. doi: 10.3389/fpsyg.2019.01424 (PMC6593096; doi:10.3389/fpsyg.2019.01424)
Supplement: Supplementary file 2 [file Data_Sheet_1.ZIP › Subject9.csv]

RT	block_validity_50__1_68__2__86_3	valid_1____invalid_2	correct_0_directionerrors_1___anticipations_2____omissions_3
427	2	1	0
354	2	1	0
429	2	1	0
402	2	1	0
546	2	1	0
471	2	1	0
447	2	1	0
413	2	2	0
349	2	1	0
446	2	2	0
450	2	2	0
478	2	2	0
506	2	1	0
530	2	1	0
359	2	2	0
408	2	2	0
266	2	1	0
292	2	1	0
0	2	2	3
536	2	2	1
477	2	1	0
580	2	2	0
417	2	1	0
535	2	1	0
464	2	1	0
434	2	1	0
460	2	1	0
644	2	1	0
559	2	2	0
582	2	2	0
502	2	2	0
611	2	1	0
548	2	1	0
499	2	1	0
494	2	1	0
418	2	1	0
693	2	2	0
514	2	2	0
455	2	1	0
541	2	1	0
364	2	1	0
425	2	2	0
477	2	2	0
417	2	1	0
450	2	1	0
457	2	2	0
559	2	1	0
505	2	1	0
458	2	1	0
443	2	2	0
451	2	2	0
454	2	2	0
500	2	1	0
501	2	1	0
450	2	2	0
375	2	1	0
378	2	1	0
460	2	1	0
514	2	1	0
459	2	2	0
535	2	1	0
834	2	2	0
517	2	1	0
373	2	1	0
625	2	1	0
448	2	1	0
354	2	1	0
410	2	1	0
532	2	1	0
483	2	1	0
797	2	1	0
464	2	2	0
508	2	1	0
796	2	1	0
566	2	1	0
678	2	1	0
667	2	1	0
460	2	1	0
861	2	1	0
563	2	1	0
585	2	1	0
460	2	2	0
927	2	1	0
732	2	2	0
438	2	1	0
292	2	1	0
342	2	1	0
480	2	1	0
456	2	1	0
926	2	1	0
717	2	2	0
565	2	1	0
0	2	2	3
760	2	2	0
412	2	2	0
421	2	1	0
361	2	1	0
449	2	2	0
538	2	2	0
512	2	1	0
364	2	1	0
495	2	1	0
396	2	2	0
405	2	2	0
376	2	1	0
441	2	1	0
416	2	1	0
385	2	1	0
437	2	1	0
405	2	1	0
397	2	1	0
490	2	1	0
457	2	1	0
498	2	1	0
528	2	1	0
423	2	1	0
409	2	1	0
606	2	1	0
405	2	1	0
469	2	2	0
823	2	2	0
619	2	1	0
551	2	2	0
560	2	2	0
352	2	1	0
381	2	2	0
443	2	2	0
445	2	1	0
400	2	1	0
422	2	2	0
563	2	2	0
346	2	2	0
452	2	1	0
422	2	2	0
534	2	1	0
495	2	1	0
402	2	2	0
394	2	1	0
880	2	2	0
504	2	1	0
430	2	2	0
376	2	1	0
328	2	2	0
696	2	1	0
830	2	1	0
346	2	2	0
332	2	1	0
413	2	1	0
426	2	1	0
443	2	2	0
509	2	1	0
540	2	1	0
391	2	1	0
666	2	1	0
537	2	2	0
461	2	2	0
305	2	2	0
374	2	2	0
512	2	1	0
367	2	1	0
330	2	1	0
0	2	1	3
340	2	2	0
481	2	2	0
462	2	1	0
392	2	1	0
343	2	1	0
324	2	1	0
319	2	1	0
315	2	1	0
452	2	2	0
417	2	1	0
419	2	1	0
428	2	1	0
572	2	1	0
412	2	2	0
346	2	1	0
413	2	1	0
408	2	1	0
336	2	2	0
457	2	2	0
320	2	1	0
451	2	1	0
411	2	1	0
460	2	1	0
564	2	1	0
364	2	1	0
438	2	2	0
314	2	1	0
373	2	1	0
363	2	1	0
409	2	2	0
334	2	1	0
343	2	2	0
350	2	2	0
539	2	1	0
422	2	1	0
351	2	1	0
351	2	1	0
340	2	1	0
257	3	1	0
286	3	1	0
358	3	1	0
256	3	1	0
411	3	1	0
384	3	1	0
403	3	1	0
486	3	1	0
335	3	1	0
380	3	1	0
443	3	1	0
481	3	1	0
517	3	1	0
299	3	1	0
316	3	1	0
469	3	2	0
826	3	2	0
538	3	1	0
323	3	1	0
415	3	1	0
449	3	1	0
340	3	1	0
410	3	1	0
344	3	1	0
288	3	1	0
525	3	2	0
430	3	1	0
455	3	1	0
345	3	1	0
277	3	1	0
377	3	1	0
308	3	1	0
314	3	1	0
415	3	2	0
510	3	1	0
390	3	1	0
391	3	1	0
369	3	1	0
421	3	1	0
417	3	2	0
470	3	1	0
429	3	1	0
500	3	2	0
496	3	1	0
512	3	1	0
422	3	1	0
525	3	2	0
446	3	2	0
516	3	2	0
516	3	1	0
576	3	1	0
356	3	1	0
388	3	1	0
384	3	1	0
487	3	1	0
466	3	1	0
341	3	1	0
412	3	1	0
443	3	2	0
364	3	1	0
406	3	2	0
484	3	1	0
346	3	1	0
448	3	1	0
790	3	1	0
351	3	1	0
379	3	1	0
522	3	1	0
462	3	1	0
542	3	1	0
433	3	1	0
509	3	1	0
558	3	1	0
494	3	1	0
620	3	1	0
856	3	1	0
343	3	1	0
155	3	2	2
1016	3	2	0
1022	3	1	0
419	3	1	0
456	3	1	0
478	3	1	0
295	3	1	0
344	3	1	0
539	3	1	0
415	3	1	0
371	3	1	0
696	3	1	0
994	3	1	0
424	3	1	0
387	3	2	0
476	3	1	0
539	3	1	0
669	3	1	0
532	3	1	0
475	3	1	0
437	3	1	0
657	3	1	0
500	3	1	0
457	3	2	0
886	3	2	0
589	3	1	0
428	3	1	0
366	3	1	0
493	3	1	0
312	3	1	0
629	3	1	0
889	3	1	0
592	3	1	0
676	3	1	0
592	3	1	0
338	3	1	0
377	3	1	0
437	3	1	0
447	3	2	0
406	3	1	0
455	3	1	0
415	3	1	0
464	3	1	0
693	3	1	0
461	3	1	0
411	3	1	0
615	3	1	0
749	3	1	0
384	3	1	0
503	3	1	0
557	3	1	0
645	3	1	0
680	3	1	0
540	3	1	0
415	3	2	1
372	3	1	0
328	3	1	0
331	3	1	0
437	3	2	0
502	3	1	0
471	3	1	0
443	3	1	0
523	3	1	0
699	3	1	0
571	3	1	0
674	3	2	0
794	3	1	0
549	3	1	0
513	3	1	0
1031	3	2	0
627	3	1	0
594	3	1	0
603	3	1	0
409	3	1	0
587	3	1	0
589	3	2	0
451	3	1	0
620	3	2	0
628	3	1	0
457	3	1	0
690	3	1	0
722	3	1	0
1011	3	1	0
628	3	1	0
460	3	1	0
493	3	1	0
666	3	1	0
398	3	1	0
498	3	1	0
574	3	1	0
583	3	1	0
369	3	1	0
413	3	1	0
348	3	1	0
489	3	1	0
496	3	1	0
379	3	1	0
415	3	1	0
613	3	1	0
516	3	1	0
883	3	1	0
314	3	1	0
315	3	1	0
439	3	1	0
287	3	1	0
394	3	2	1
345	3	1	0
450	3	2	1
387	3	1	0
447	3	1	0
583	3	1	0
806	3	1	0
611	3	2	0
669	3	1	0
714	3	2	0
691	3	1	0
346	3	1	0
320	3	1	0
292	3	1	0
500	3	2	0
438	3	1	0
315	3	1	0
271	3	1	0
320	1	1	0
507	1	2	0
463	1	2	0
528	1	2	0
697	1	2	0
388	1	1	0
437	1	2	0
662	1	1	0
631	1	2	0
658	1	1	0
480	1	2	0
509	1	2	0
617	1	1	0
620	1	2	0
470	1	1	0
535	1	2	0
577	1	1	0
439	1	2	0
568	1	2	0
541	1	1	0
717	1	2	0
660	1	1	0
328	1	1	0
558	1	1	0
699	1	2	0
515	1	1	0
426	1	1	0
603	1	1	0
573	1	1	0
373	1	2	0
692	1	2	0
544	1	1	0
383	1	2	0
270	1	1	0
449	1	2	0
439	1	1	0
354	1	1	0
466	1	1	0
469	1	2	0
533	1	1	0
515	1	2	0
672	1	1	0
515	1	1	0
430	1	2	0
785	1	2	0
608	1	2	0
598	1	2	0
646	1	1	0
578	1	1	0
626	1	2	0
572	1	2	0
586	1	1	0
657	1	2	0
632	1	1	0
850	1	1	0
633	1	1	0
631	1	2	0
700	1	1	0
607	1	2	0
705	1	1	0
742	1	2	0
744	1	1	0
617	1	1	0
762	1	2	0
447	1	1	0
447	1	1	0
478	1	1	0
599	1	1	0
638	1	1	0
602	1	2	0
796	1	2	0
417	1	1	0
682	1	1	0
624	1	1	0
621	1	2	0
661	1	1	0
476	1	1	0
590	1	2	0
679	1	2	0
725	1	2	0
437	1	2	0
400	1	1	0
540	1	2	0
0	1	1	3
552	1	2	0
708	1	2	0
528	1	2	0
646	1	2	0
522	1	1	0
558	1	2	0
547	1	1	0
637	1	2	0
523	1	2	0
748	1	1	0
550	1	1	0
685	1	2	0
637	1	2	0
595	1	2	0
680	1	2	0
866	1	1	0
239	1	1	0
369	1	2	0
515	1	1	0
443	1	2	0
561	1	2	0
547	1	2	0
624	1	2	0
547	1	1	0
718	1	2	0
783	1	1	0
816	1	1	0
447	1	1	0
408	1	1	0
512	1	1	0
657	1	1	0
508	1	1	0
480	1	1	0
463	1	2	0
568	1	2	0
596	1	1	0
545	1	1	0
572	1	1	0
427	1	1	0
823	1	2	0
657	1	1	0
429	1	1	0
448	1	1	0
549	1	1	0
576	1	2	0
799	1	2	0
592	1	2	0
542	1	1	0
470	1	1	0
916	1	2	0
490	1	2	0
493	1	2	0
647	1	2	0
669	1	1	0
439	1	2	0
419	1	2	0
547	1	2	0
528	1	1	0
387	1	1	0
491	1	1	0
369	1	1	0
490	1	2	0
413	1	1	0
434	1	1	0
589	1	1	0
602	1	2	0
539	1	2	0
524	1	1	0
523	1	2	0
627	1	1	0
529	1	1	0
616	1	1	0
669	1	2	0
573	1	1	0
670	1	1	0
558	1	1	0
525	1	2	0
564	1	1	0
684	1	2	0
595	1	1	0
446	1	2	0
425	1	1	0
536	1	2	0
452	1	1	0
618	1	1	0
693	1	2	0
685	1	1	0
596	1	2	0
645	1	2	0
552	1	2	0
573	1	2	0
468	1	1	0
587	1	2	1
525	1	2	0
434	1	1	0
702	1	2	0
547	1	2	0
620	1	2	0
585	1	2	0
493	1	2	0
382	1	1	0
468	1	2	0
362	1	2	0
415	1	2	0
393	1	2	0
497	1	2	0
511	1	2	0
418	1	2	0
447	1	2	0
503	1	1	0
409	1	2	0
508	1	1	0
379	1	1	0
442	1	1	0
362	1	1	0
434	1	2	0
